# Supplementary material for: Dose-dependent protective effects of Tripterygium wilfordii glycosides on joint and lung injury and gut microbiota remodeling in collagen-induced arthritis rats
Source: Front Pharmacol. 2026 Apr 23;17:1783503. doi: 10.3389/fphar.2026.1783503 (PMC13149293; doi:10.3389/fphar.2026.1783503)
Supplement: Supplementary file 1 [file Table2.xlsx]

## Sheet: Table
SampleID	Input	Filtered	Denoised	Merged	Non-chimeric	Non-singleton
TWG-H1	82937	63361	62181	55499	36554	36455
TWG-H2	75841	58567	57154	49156	36035	35911
TWG-H3	72654	56142	55125	49273	33898	33843
TWG-H4	70767	54338	52883	44367	32069	31972
TWG-H5	71115	54349	52989	43247	34558	34424
TWG-H6	69435	52944	51064	38325	29743	29619
TWG-H7	67865	51877	50736	43525	30427	30237
TWG-H8	71983	54953	53717	45281	37485	37426
TWG-H9	66465	51008	49683	41616	33693	33624
TWG-H10	65036	49919	48636	41273	31668	31630
TWG-M1	77768	59731	58732	54340	40501	40466
TWG-M2	65406	50137	48837	42056	31098	31039
TWG-M3	68119	52853	51945	46958	34885	34841
TWG-M4	76442	59094	58110	53272	39144	39095
TWG-M5	73023	54688	53387	45611	30595	30496
TWG-M6	70536	53720	52379	44138	30217	30109
TWG-M7	72639	55059	54097	47623	35470	35395
TWG-M8	68965	52232	50654	41165	33032	32965
TWG-M9	68949	52209	51062	45369	33710	33657
TWG-M10	68535	51508	50312	44336	36298	36259
TWG-L1	80523	60835	59160	47275	40909	40828
TWG-L2	77971	59217	58011	51799	40886	40848
TWG-L3	66253	48852	47616	40812	34590	34505
TWG-L4	76157	55933	54183	42308	31795	31638
TWG-L5	75549	56133	54771	46873	37011	36970
TWG-L6	65458	47612	46415	40666	34152	34081
TWG-L7	72096	54411	52732	41861	35150	35073
TWG-L8	72028	54030	52687	47076	43233	43197
TWG-L9	80722	61774	60164	52141	43914	43852
TWG-L10	85622	65297	63641	56119	46897	46866
Pred1	71821	53893	52552	45437	32011	31921
Pred2	68876	51224	50125	44883	28597	28527
Pred3	70740	53607	52600	47940	33874	33834
Pred4	79791	59398	58187	51207	36966	36907
Pred5	74937	56134	54988	48921	41899	41874
Pred6	74617	56727	55349	48278	37196	37138
Pred7	75463	57222	56004	48720	38330	38254
Pred8	82119	62137	60871	54583	47363	47319
Pred9	65926	49483	47421	36803	22929	22780
Pred10	71119	53778	52621	45917	35720	35678
model1	86342	65767	63967	51899	41267	41136
model2	79925	62320	60741	50747	43326	43288
model3	93480	71180	69648	59847	42317	42128
model4	77069	57781	55795	48569	38955	38884
model5	89505	69608	67955	56853	46852	46803
model6	92107	71283	69950	65112	58775	58763
model7	77310	59838	58059	47570	38886	38789
model8	95364	74418	72992	66313	58009	57985
model9	78875	61155	60236	56749	45152	45133
model10	76924	59900	59037	55495	44466	44439
NC1	77338	59622	58495	52550	40492	40450
NC2	88549	67618	66155	58142	49843	49819
NC3	87374	65008	63479	53572	42901	42798
NC4	80155	60169	58775	48983	39242	39068
NC5	82139	62048	60505	50391	40558	40389
NC6	84701	65213	63631	50859	45016	44964
NC7	78380	59323	57604	45129	35969	35863
NC8	81718	62888	61787	56106	49524	49516
NC9	78231	60334	58879	50157	41022	40941
NC10	80682	60625	59005	46291	32648	32337
