# Supplementary material for: Dose-dependent protective effects of Tripterygium wilfordii glycosides on joint and lung injury and gut microbiota remodeling in collagen-induced arthritis rats
Source: Front Pharmacol. 2026 Apr 23;17:1783503. doi: 10.3389/fphar.2026.1783503 (PMC13149293; doi:10.3389/fphar.2026.1783503)
Supplement: Supplementary file 2 [file Table3.xlsx]

## Sheet: Sheet1
SampleID	domain	phylum	class	order	family	genus	species	unclassified
TWG-H1	10	6	0	121	179	257	22	0
TWG-H2	6	4	1	136	255	279	26	0
TWG-H3	9	3	0	71	141	227	26	0
TWG-H4	5	2	0	98	200	243	35	0
TWG-H5	5	0	0	114	311	223	34	0
TWG-H6	10	1	1	119	378	223	29	0
TWG-H7	5	6	0	39	292	204	80	0
TWG-H8	8	2	0	118	221	194	39	0
TWG-H9	2	1	1	100	257	212	32	0
TWG-H10	1	4	1	96	131	218	34	0
TWG-M1	3	1	0	45	119	157	33	0
TWG-M2	6	7	0	90	164	242	33	0
TWG-M3	3	1	1	50	139	196	32	0
TWG-M4	5	1	0	79	103	167	29	0
TWG-M5	15	5	0	99	205	213	25	0
TWG-M6	15	6	1	89	280	269	30	0
TWG-M7	6	4	0	84	190	206	28	0
TWG-M8	19	4	0	117	189	204	31	0
TWG-M9	7	7	0	77	145	220	29	0
TWG-M10	23	7	1	85	177	192	26	0
TWG-L1	1	0	2	130	299	241	26	0
TWG-L2	0	3	1	108	158	156	20	0
TWG-L3	6	9	2	92	218	196	21	0
TWG-L4	6	5	0	163	275	220	16	0
TWG-L5	6	5	1	112	180	169	23	0
TWG-L6	10	4	0	78	205	146	21	0
TWG-L7	1	1	0	152	241	195	23	0
TWG-L8	2	0	0	114	226	163	31	0
TWG-L9	4	2	1	111	231	199	29	0
TWG-L10	4	2	0	130	156	162	22	0
Pred1	4	3	1	111	212	202	29	0
Pred2	5	4	0	84	171	128	29	0
Pred3	3	0	0	93	118	141	22	0
Pred4	1	1	2	106	187	166	25	0
Pred5	2	1	2	107	162	164	40	0
Pred6	1	0	2	89	207	153	40	0
Pred7	1	2	1	92	163	174	32	0
Pred8	7	1	2	76	191	199	31	0
Pred9	14	3	1	87	285	215	45	0
Pred10	6	2	1	76	191	157	37	0
model1	1	1	1	132	355	202	36	0
model2	1	1	0	141	197	139	24	0
model3	26	7	2	87	286	259	35	0
model4	12	5	0	95	200	186	24	0
model5	1	0	0	144	193	215	31	0
model6	1	1	0	94	148	131	28	0
model7	1	1	1	116	281	180	27	0
model8	1	1	0	115	145	172	35	0
model9	0	1	0	59	91	112	23	0
model10	0	0	0	63	100	126	22	0
NC1	0	3	0	90	127	167	23	0
NC2	0	1	0	106	162	170	26	0
NC3	10	4	0	87	250	245	37	0
NC4	15	5	0	107	338	265	25	0
NC5	8	11	0	162	259	257	22	0
NC6	4	1	0	143	176	299	26	0
NC7	6	0	0	173	273	226	18	0
NC8	2	1	0	129	147	114	23	0
NC9	2	4	0	89	264	175	28	0
NC10	3	0	3	114	494	159	28	0

## Sheet: KW_summary
variable	H_stat	df	p_value	N	k_groups	epsilon_squared	note
species	18.264	5	0.002633	60	6	0.245629
genus	15.9472	5	0.006996	60	6	0.202726
order	14.6332	5	0.01205	60	6	0.178393
class	12.0892	5	0.033586	60	6	0.131281
domain	11.989	5	0.034939	60	6	0.129426
phylum	7.75471	5	0.170282	60	6	0.051013
family	6.89604	5	0.228487	60	6	0.035112
unclassified	0	5	1	60	6	0	All observations identical; KW undefined -> set to H=0, p=1

## Sheet: Dunn_all_pairs
variable	grouPred1	grouPred2	z	Pred_uncorrected	Pred_bonferroni
domain	NC	TWG-L	0.251304	0.801579	1
domain	NC	TWG-H	-0.953667	0.340252	1
domain	NC	TWG-M	-1.8429	0.065344	0.98016
domain	NC	Pred	0.167536	0.866948	1
domain	NC	model	1.33384	0.182255	1
domain	TWG-L	TWG-H	-1.20497	0.228214	1
domain	TWG-L	TWG-M	-2.0942	0.036242	0.543631
domain	TWG-L	Pred	-0.083768	0.933241	1
domain	TWG-L	model	1.08254	0.279012	1
domain	TWG-H	TWG-M	-0.88923	0.373879	1
domain	TWG-H	Pred	1.1212	0.262201	1
domain	TWG-H	model	2.28751	0.022166	0.332489
domain	TWG-M	Pred	2.01043	0.044385	0.66578
domain	TWG-M	model	3.17674	0.001489	0.022341
domain	Pred	model	1.16631	0.24349	1
Predhylum	NC	TWG-L	-0.38451	0.7006	1
Predhylum	NC	TWG-H	-0.449682	0.65294	1
Predhylum	NC	TWG-M	-1.51849	0.128891	1
Predhylum	NC	Pred	0.710367	0.477477	1
Predhylum	NC	model	0.899363	0.368459	1
Predhylum	TWG-L	TWG-H	-0.065171	0.948038	1
Predhylum	TWG-L	TWG-M	-1.13398	0.256803	1
Predhylum	TWG-L	Pred	1.09488	0.27357	1
Predhylum	TWG-L	model	1.28387	0.199186	1
Predhylum	TWG-H	TWG-M	-1.06881	0.285156	1
Predhylum	TWG-H	Pred	1.16005	0.246029	1
Predhylum	TWG-H	model	1.34905	0.177322	1
Predhylum	TWG-M	Pred	2.22886	0.025823	0.387351
Predhylum	TWG-M	model	2.41785	0.015612	0.234185
Predhylum	Pred	model	0.188997	0.850095	1
class	NC	TWG-L	-1.63366	0.102331	1
class	NC	TWG-H	-0.915727	0.35981	1
class	NC	TWG-M	-0.534785	0.592799	1
class	NC	Pred	-3.11347	0.001849	0.027735
class	NC	model	-0.703278	0.481882	1
class	TWG-L	TWG-H	0.71793	0.4728	1
class	TWG-L	TWG-M	1.09887	0.271824	1
class	TWG-L	Pred	-1.47982	0.138923	1
class	TWG-L	model	0.930379	0.352175	1
class	TWG-H	TWG-M	0.380942	0.703246	1
class	TWG-H	Pred	-2.19774	0.027967	0.419509
class	TWG-H	model	0.212449	0.831757	1
class	TWG-M	Pred	-2.57869	0.009918	0.148765
class	TWG-M	model	-0.168494	0.866195	1
class	Pred	model	2.41019	0.015944	0.239161
order	NC	TWG-L	-0.224127	0.822659	1
order	NC	TWG-H	0.723609	0.469306	1
order	NC	TWG-M	2.81119	0.004936	0.074038
order	NC	Pred	2.19004	0.028521	0.427821
order	NC	model	0.762031	0.446041	1
order	TWG-L	TWG-H	0.947736	0.343264	1
order	TWG-L	TWG-M	3.03532	0.002403	0.036042
order	TWG-L	Pred	2.41417	0.015771	0.236569
order	TWG-L	model	0.986158	0.324056	1
order	TWG-H	TWG-M	2.08758	0.036836	0.552534
order	TWG-H	Pred	1.46643	0.142531	1
order	TWG-H	model	0.038422	0.969351	1
order	TWG-M	Pred	-0.621151	0.5345	1
order	TWG-M	model	-2.04916	0.040447	0.606698
order	Pred	model	-1.42801	0.15329	1
family	NC	TWG-L	0.051218	0.959152	1
family	NC	TWG-H	-0.153655	0.877882	1
family	NC	TWG-M	1.93989	0.052393	0.78589
family	NC	Pred	1.16522	0.243931	1
family	NC	model	0.953941	0.340113	1
family	TWG-L	TWG-H	-0.204873	0.837671	1
family	TWG-L	TWG-M	1.88868	0.058935	0.88403
family	TWG-L	Pred	1.114	0.26528	1
family	TWG-L	model	0.902723	0.366673	1
family	TWG-H	TWG-M	2.09355	0.0363	0.544503
family	TWG-H	Pred	1.31887	0.187212	1
family	TWG-H	model	1.1076	0.268036	1
family	TWG-M	Pred	-0.774677	0.438531	1
family	TWG-M	model	-0.985952	0.324156	1
family	Pred	model	-0.211276	0.832672	1
genus	NC	TWG-L	1.24853	0.211836	1
genus	NC	TWG-H	-1.31896	0.187181	1
genus	NC	TWG-M	-0.057625	0.954048	1
genus	NC	Pred	1.98485	0.047161	0.707422
genus	NC	model	1.67752	0.093442	1
genus	TWG-L	TWG-H	-2.5675	0.010244	0.153654
genus	TWG-L	TWG-M	-1.30616	0.191499	1
genus	TWG-L	Pred	0.736314	0.461539	1
genus	TWG-L	model	0.428983	0.667935	1
genus	TWG-H	TWG-M	1.26134	0.207187	1
genus	TWG-H	Pred	3.30381	0.000954	0.014307
genus	TWG-H	model	2.99648	0.002731	0.040968
genus	TWG-M	Pred	2.04247	0.041105	0.616571
genus	TWG-M	model	1.73514	0.082716	1
genus	Pred	model	-0.307331	0.758591	1
sPredecies	NC	TWG-L	0.898107	0.369129	1
sPredecies	NC	TWG-H	-2.33508	0.019539	0.293091
sPredecies	NC	TWG-M	-1.80904	0.070444	1
sPredecies	NC	Pred	-2.48262	0.013042	0.195628
sPredecies	NC	model	-1.16112	0.245592	1
sPredecies	TWG-L	TWG-H	-3.23318	0.001224	0.018363
sPredecies	TWG-L	TWG-M	-2.70715	0.006786	0.101795
sPredecies	TWG-L	Pred	-3.38073	0.000723	0.010844
sPredecies	TWG-L	model	-2.05923	0.039472	0.592083
sPredecies	TWG-H	TWG-M	0.526034	0.598865	1
sPredecies	TWG-H	Pred	-0.147546	0.882701	1
sPredecies	TWG-H	model	1.17395	0.240414	1
sPredecies	TWG-M	Pred	-0.67358	0.500578	1
sPredecies	TWG-M	model	0.64792	0.517037	1
sPredecies	Pred	model	1.3215	0.186335	1

## Sheet: domain_p_matrix
	KB	TWG-L	TWG-H	TWG-M	Pred	model
KB	0	1	1	0.98016	1	1
TWG-L	1	0	1	0.543631	1	1
TWG-H	1	1	0	1	1	0.332489
TWG-M	0.98016	0.543631	1	0	0.66578	0.022341
Pred	1	1	1	0.66578	0	1
model	1	1	0.332489	0.022341	1	0

## Sheet: phylum_p_matrix
	KB	TWG-L	TWG-H	TWG-M	Pred	model
KB	0	1	1	1	1	1
TWG-L	1	0	1	1	1	1
TWG-H	1	1	0	1	1	1
TWG-M	1	1	1	0	0.387351	0.234185
Pred	1	1	1	0.387351	0	1
model	1	1	1	0.234185	1	0

## Sheet: class_p_matrix
	KB	TWG-L	TWG-H	TWG-M	Pred	model
KB	0	1	1	1	0.027735	1
TWG-L	1	0	1	1	1	1
TWG-H	1	1	0	1	0.419509	1
TWG-M	1	1	1	0	0.148765	1
Pred	0.027735	1	0.419509	0.148765	0	0.239161
model	1	1	1	1	0.239161	0

## Sheet: order_p_matrix
	KB	TWG-L	TWG-H	TWG-M	Pred	model
KB	0	1	1	0.074038	0.427821	1
TWG-L	1	0	1	0.036042	0.236569	1
TWG-H	1	1	0	0.552534	1	1
TWG-M	0.074038	0.036042	0.552534	0	1	0.606698
Pred	0.427821	0.236569	1	1	0	1
model	1	1	1	0.606698	1	0

## Sheet: family_p_matrix
	KB	TWG-L	TWG-H	TWG-M	Pred	model
KB	0	1	1	0.78589	1	1
TWG-L	1	0	1	0.88403	1	1
TWG-H	1	1	0	0.544503	1	1
TWG-M	0.78589	0.88403	0.544503	0	1	1
Pred	1	1	1	1	0	1
model	1	1	1	1	1	0

## Sheet: genus_p_matrix
	KB	TWG-L	TWG-H	TWG-M	Pred	model
KB	0	1	1	1	0.707422	1
TWG-L	1	0	0.153654	1	1	1
TWG-H	1	0.153654	0	1	0.014307	0.040968
TWG-M	1	1	1	0	0.616571	1
Pred	0.707422	1	0.014307	0.616571	0	1
model	1	1	0.040968	1	1	0

## Sheet: species_p_matrix
	KB	TWG-L	TWG-H	TWG-M	Pred	model
KB	0	1	0.293091	1	0.195628	1
TWG-L	1	0	0.018363	0.101795	0.010844	0.592083
TWG-H	0.293091	0.018363	0	1	1	1
TWG-M	1	0.101795	1	0	1	1
Pred	0.195628	0.010844	1	1	0	1
model	1	0.592083	1	1	1	0
