# Supplementary material for: Dose-dependent protective effects of Tripterygium wilfordii glycosides on joint and lung injury and gut microbiota remodeling in collagen-induced arthritis rats
Source: Front Pharmacol. 2026 Apr 23;17:1783503. doi: 10.3389/fphar.2026.1783503 (PMC13149293; doi:10.3389/fphar.2026.1783503)
Supplement: Supplementary file 4 [file Table4.xlsx]

## Sheet: Summary_Top20
Taxon	H	p_KW	k_groups	N
d__Bacteria;p__Proteobacteria;c__Betaproteobacteria;o__Burkholderiales;f__Comamonadaceae;g__Hydrogenophaga	34.1195	2.25411e-06	6	60
d__Bacteria;p__Actinobacteria;c__Actinobacteria;o__Actinomycetales;f__Corynebacteriaceae;g__Corynebacterium	32.3046	5.17046e-06	6	60
d__Bacteria;p__Firmicutes;c__Bacilli;o__Lactobacillales;f__Enterococcaceae;g__Enterococcus	30.8324	1.01088e-05	6	60
d__Bacteria;p__Proteobacteria;c__Gammaproteobacteria;o__Enterobacteriales;f__Enterobacteriaceae;g__unclassified_Enterobacteriaceae	27.7855	4.00865e-05	6	60
d__Bacteria;p__Firmicutes;c__Bacilli;o__Gemellales;f__unclassified_Gemellales;g__unclassified_Gemellales	27.1793	5.26351e-05	6	60
d__Bacteria;p__Firmicutes;c__Bacilli;o__Lactobacillales;f__Lactobacillaceae;g__Pediococcus	24.1986	0.000198837	6	60
d__Bacteria;p__Proteobacteria;c__Gammaproteobacteria;o__Pseudomonadales;f__Pseudomonadaceae;g__Pseudomonas	24.0673	0.000210738	6	60
d__Bacteria;p__Firmicutes;c__Bacilli;o__Lactobacillales;f__Aerococcaceae;g__Aerococcus	21.267	0.000721169	6	60
d__Bacteria;p__Proteobacteria;c__Betaproteobacteria;o__Burkholderiales;f__Comamonadaceae;g__Comamonas	21.0432	0.000794961	6	60
d__Bacteria;p__Proteobacteria;c__Deltaproteobacteria;o__Desulfovibrionales;f__Desulfovibrionaceae;g__Desulfovibrio	20.9601	0.000824252	6	60
d__Bacteria;p__Actinobacteria;c__Actinobacteria;o__Bifidobacteriales;f__Bifidobacteriaceae;g__Bifidobacterium	20.0137	0.00124238	6	60
d__Bacteria;p__Actinobacteria;c__Coriobacteriia;o__Coriobacteriales;f__Coriobacteriaceae;g__unclassified_Coriobacteriaceae	19.7491	0.00139273	6	60
d__Bacteria;p__Firmicutes;c__Bacilli;o__Lactobacillales;f__Streptococcaceae;g__Streptococcus	18.9432	0.00196951	6	60
d__Bacteria;p__Firmicutes;c__Clostridia;o__Clostridiales;f__Lachnospiraceae;g__unclassified_Lachnospiraceae	18.4366	0.0024462	6	60
d__Bacteria;p__Actinobacteria;c__Actinobacteria;o__Actinomycetales;f__Yaniellaceae;g__Yaniella	18.3248	0.00256569	6	60
d__Bacteria;p__Proteobacteria;c__Gammaproteobacteria;o__Enterobacteriales;f__Enterobacteriaceae;g__Enterobacter	17.7603	0.00326229	6	60
d__Bacteria;p__Actinobacteria;c__Actinobacteria;o__Actinomycetales;f__Micrococcaceae;g__Rothia	17.4615	0.00370282	6	60
d__Bacteria;p__Firmicutes;c__Bacilli;o__Turicibacterales;f__Turicibacteraceae;g__Turicibacter	17.1	0.00431394	6	60
d__Bacteria;p__Firmicutes;c__Clostridia;o__Clostridiales;f__[Mogibacteriaceae];g__unclassified_[Mogibacteriaceae]	17.0435	0.00441801	6	60
d__Bacteria;p__TM7;c__TM7-3;o__CW040;f__F16;g__unclassified_F16	16.9648	0.00456709	6	60

## Sheet: Dunn_vs_model
Taxon	grouPred1	group2	z	p_raw	p_adj	significant
d__Bacteria;p__Actinobacteria;c__Actinobacteria;o__Actinomycetales;f__Corynebacteriaceae;g__Corynebacterium	Pred	model	3.6088	0.000307613	0.00461419	TRUE
d__Bacteria;p__Actinobacteria;c__Actinobacteria;o__Actinomycetales;f__Corynebacteriaceae;g__Corynebacterium	TWG-H	model	2.92294	0.00346745	0.0520117	FALSE
d__Bacteria;p__Actinobacteria;c__Actinobacteria;o__Actinomycetales;f__Corynebacteriaceae;g__Corynebacterium	TWG-M	model	1.97427	0.0483516	0.725273	FALSE
d__Bacteria;p__Actinobacteria;c__Actinobacteria;o__Actinomycetales;f__Corynebacteriaceae;g__Corynebacterium	NC	model	-0.634585	0.525699	1	FALSE
d__Bacteria;p__Actinobacteria;c__Actinobacteria;o__Actinomycetales;f__Corynebacteriaceae;g__Corynebacterium	TWG-L	model	-0.217938	0.827477	1	FALSE
d__Bacteria;p__Actinobacteria;c__Actinobacteria;o__Actinomycetales;f__Micrococcaceae;g__Rothia	TWG-M	model	-2.72798	0.00637232	0.0955848	FALSE
d__Bacteria;p__Actinobacteria;c__Actinobacteria;o__Actinomycetales;f__Micrococcaceae;g__Rothia	TWG-L	model	-2.38858	0.0169134	0.253701	FALSE
d__Bacteria;p__Actinobacteria;c__Actinobacteria;o__Actinomycetales;f__Micrococcaceae;g__Rothia	NC	model	-0.166497	0.867766	1	FALSE
d__Bacteria;p__Actinobacteria;c__Actinobacteria;o__Actinomycetales;f__Micrococcaceae;g__Rothia	TWG-H	model	-0.480278	0.631029	1	FALSE
d__Bacteria;p__Actinobacteria;c__Actinobacteria;o__Actinomycetales;f__Micrococcaceae;g__Rothia	Pred	model	0.384223	0.700813	1	FALSE
d__Bacteria;p__Actinobacteria;c__Actinobacteria;o__Actinomycetales;f__Yaniellaceae;g__Yaniella	TWG-H	model	3.04743	0.0023081	0.0346215	TRUE
d__Bacteria;p__Actinobacteria;c__Actinobacteria;o__Actinomycetales;f__Yaniellaceae;g__Yaniella	Pred	model	2.32748	0.0199395	0.299092	FALSE
d__Bacteria;p__Actinobacteria;c__Actinobacteria;o__Actinomycetales;f__Yaniellaceae;g__Yaniella	NC	model	0	1	1	FALSE
d__Bacteria;p__Actinobacteria;c__Actinobacteria;o__Actinomycetales;f__Yaniellaceae;g__Yaniella	TWG-L	model	0	1	1	FALSE
d__Bacteria;p__Actinobacteria;c__Actinobacteria;o__Actinomycetales;f__Yaniellaceae;g__Yaniella	TWG-M	model	0.542422	0.587528	1	FALSE
d__Bacteria;p__Actinobacteria;c__Actinobacteria;o__Bifidobacteriales;f__Bifidobacteriaceae;g__Bifidobacterium	TWG-M	model	2.30518	0.0211567	0.317351	FALSE
d__Bacteria;p__Actinobacteria;c__Actinobacteria;o__Bifidobacteriales;f__Bifidobacteriaceae;g__Bifidobacterium	NC	model	-1.69046	0.0909395	1	FALSE
d__Bacteria;p__Actinobacteria;c__Actinobacteria;o__Bifidobacteriales;f__Bifidobacteriaceae;g__Bifidobacterium	TWG-L	model	-0.9797	0.327234	1	FALSE
d__Bacteria;p__Actinobacteria;c__Actinobacteria;o__Bifidobacteriales;f__Bifidobacteriaceae;g__Bifidobacterium	TWG-H	model	-1.06935	0.284914	1	FALSE
d__Bacteria;p__Actinobacteria;c__Actinobacteria;o__Bifidobacteriales;f__Bifidobacteriaceae;g__Bifidobacterium	Pred	model	0.128065	0.898097	1	FALSE
d__Bacteria;p__Actinobacteria;c__Coriobacteriia;o__Coriobacteriales;f__Coriobacteriaceae;g__unclassified_Coriobacteriaceae	TWG-M	model	-3.93155	8.43994e-05	0.00126599	TRUE
d__Bacteria;p__Actinobacteria;c__Coriobacteriia;o__Coriobacteriales;f__Coriobacteriaceae;g__unclassified_Coriobacteriaceae	TWG-L	model	-3.06072	0.00220806	0.0331209	TRUE
d__Bacteria;p__Actinobacteria;c__Coriobacteriia;o__Coriobacteriales;f__Coriobacteriaceae;g__unclassified_Coriobacteriaceae	TWG-H	model	-2.68933	0.00715945	0.107392	FALSE
d__Bacteria;p__Actinobacteria;c__Coriobacteriia;o__Coriobacteriales;f__Coriobacteriaceae;g__unclassified_Coriobacteriaceae	Pred	model	-2.51005	0.0120715	0.181073	FALSE
d__Bacteria;p__Actinobacteria;c__Coriobacteriia;o__Coriobacteriales;f__Coriobacteriaceae;g__unclassified_Coriobacteriaceae	NC	model	-1.2166	0.223755	1	FALSE
d__Bacteria;p__Firmicutes;c__Bacilli;o__Gemellales;f__unclassified_Gemellales;g__unclassified_Gemellales	TWG-H	model	3.77061	0.000162851	0.00244277	TRUE
d__Bacteria;p__Firmicutes;c__Bacilli;o__Gemellales;f__unclassified_Gemellales;g__unclassified_Gemellales	Pred	model	3.58505	0.00033702	0.0050553	TRUE
d__Bacteria;p__Firmicutes;c__Bacilli;o__Gemellales;f__unclassified_Gemellales;g__unclassified_Gemellales	NC	model	0.749668	0.453455	1	FALSE
d__Bacteria;p__Firmicutes;c__Bacilli;o__Gemellales;f__unclassified_Gemellales;g__unclassified_Gemellales	TWG-L	model	0.33401	0.738372	1	FALSE
d__Bacteria;p__Firmicutes;c__Bacilli;o__Gemellales;f__unclassified_Gemellales;g__unclassified_Gemellales	TWG-M	model	1.35831	0.174366	1	FALSE
d__Bacteria;p__Firmicutes;c__Bacilli;o__Lactobacillales;f__Aerococcaceae;g__Aerococcus	Pred	model	2.40827	0.0160281	0.240422	FALSE
d__Bacteria;p__Firmicutes;c__Bacilli;o__Lactobacillales;f__Aerococcaceae;g__Aerococcus	TWG-M	model	2.28393	0.0223754	0.335631	FALSE
d__Bacteria;p__Firmicutes;c__Bacilli;o__Lactobacillales;f__Aerococcaceae;g__Aerococcus	TWG-H	model	2.16614	0.0303006	0.45451	FALSE
d__Bacteria;p__Firmicutes;c__Bacilli;o__Lactobacillales;f__Aerococcaceae;g__Aerococcus	NC	model	-0.575892	0.564688	1	FALSE
d__Bacteria;p__Firmicutes;c__Bacilli;o__Lactobacillales;f__Aerococcaceae;g__Aerococcus	TWG-L	model	-0.471184	0.637509	1	FALSE
d__Bacteria;p__Firmicutes;c__Bacilli;o__Lactobacillales;f__Enterococcaceae;g__Enterococcus	NC	model	2.27424	0.0229515	0.344273	FALSE
d__Bacteria;p__Firmicutes;c__Bacilli;o__Lactobacillales;f__Enterococcaceae;g__Enterococcus	Pred	model	-2.1776	0.0294357	0.441536	FALSE
d__Bacteria;p__Firmicutes;c__Bacilli;o__Lactobacillales;f__Enterococcaceae;g__Enterococcus	TWG-L	model	-1.81037	0.070238	1	FALSE
d__Bacteria;p__Firmicutes;c__Bacilli;o__Lactobacillales;f__Enterococcaceae;g__Enterococcus	TWG-H	model	1.19833	0.23079	1	FALSE
d__Bacteria;p__Firmicutes;c__Bacilli;o__Lactobacillales;f__Enterococcaceae;g__Enterococcus	TWG-M	model	0.901965	0.367075	1	FALSE
d__Bacteria;p__Firmicutes;c__Bacilli;o__Lactobacillales;f__Lactobacillaceae;g__Pediococcus	Pred	model	3.32285	0.000891042	0.0133656	TRUE
d__Bacteria;p__Firmicutes;c__Bacilli;o__Lactobacillales;f__Lactobacillaceae;g__Pediococcus	TWG-M	model	2.68172	0.00732457	0.109869	FALSE
d__Bacteria;p__Firmicutes;c__Bacilli;o__Lactobacillales;f__Lactobacillaceae;g__Pediococcus	TWG-H	model	2.33702	0.019438	0.29157	FALSE
d__Bacteria;p__Firmicutes;c__Bacilli;o__Lactobacillales;f__Lactobacillaceae;g__Pediococcus	NC	model	-0.579085	0.562532	1	FALSE
d__Bacteria;p__Firmicutes;c__Bacilli;o__Lactobacillales;f__Lactobacillaceae;g__Pediococcus	TWG-L	model	1.17196	0.241214	1	FALSE
d__Bacteria;p__Firmicutes;c__Bacilli;o__Lactobacillales;f__Streptococcaceae;g__Streptococcus	Pred	model	-2.54871	0.0108121	0.162182	FALSE
d__Bacteria;p__Firmicutes;c__Bacilli;o__Lactobacillales;f__Streptococcaceae;g__Streptococcus	NC	model	0.473881	0.635585	1	FALSE
d__Bacteria;p__Firmicutes;c__Bacilli;o__Lactobacillales;f__Streptococcaceae;g__Streptococcus	TWG-L	model	-0.998993	0.317798	1	FALSE
d__Bacteria;p__Firmicutes;c__Bacilli;o__Lactobacillales;f__Streptococcaceae;g__Streptococcus	TWG-H	model	1.3448	0.17869	1	FALSE
d__Bacteria;p__Firmicutes;c__Bacilli;o__Lactobacillales;f__Streptococcaceae;g__Streptococcus	TWG-M	model	0.461074	0.644746	1	FALSE
d__Bacteria;p__Firmicutes;c__Bacilli;o__Turicibacterales;f__Turicibacteraceae;g__Turicibacter	TWG-M	model	1.92717	0.0539585	0.809378	FALSE
d__Bacteria;p__Firmicutes;c__Bacilli;o__Turicibacterales;f__Turicibacteraceae;g__Turicibacter	NC	model	0.492997	0.622015	1	FALSE
d__Bacteria;p__Firmicutes;c__Bacilli;o__Turicibacterales;f__Turicibacteraceae;g__Turicibacter	TWG-L	model	-0.787514	0.430981	1	FALSE
d__Bacteria;p__Firmicutes;c__Bacilli;o__Turicibacterales;f__Turicibacteraceae;g__Turicibacter	TWG-H	model	-1.82473	0.068042	1	FALSE
d__Bacteria;p__Firmicutes;c__Bacilli;o__Turicibacterales;f__Turicibacteraceae;g__Turicibacter	Pred	model	0.845137	0.398034	1	FALSE
d__Bacteria;p__Firmicutes;c__Clostridia;o__Clostridiales;f__Lachnospiraceae;g__unclassified_Lachnospiraceae	Pred	model	-2.54797	0.0108352	0.162528	FALSE
d__Bacteria;p__Firmicutes;c__Clostridia;o__Clostridiales;f__Lachnospiraceae;g__unclassified_Lachnospiraceae	NC	model	0.678605	0.497388	1	FALSE
d__Bacteria;p__Firmicutes;c__Clostridia;o__Clostridiales;f__Lachnospiraceae;g__unclassified_Lachnospiraceae	TWG-L	model	1.08833	0.27645	1	FALSE
d__Bacteria;p__Firmicutes;c__Clostridia;o__Clostridiales;f__Lachnospiraceae;g__unclassified_Lachnospiraceae	TWG-H	model	0.153646	0.877889	1	FALSE
d__Bacteria;p__Firmicutes;c__Clostridia;o__Clostridiales;f__Lachnospiraceae;g__unclassified_Lachnospiraceae	TWG-M	model	-1.29319	0.195945	1	FALSE
d__Bacteria;p__Firmicutes;c__Clostridia;o__Clostridiales;f__[Mogibacteriaceae];g__unclassified_[Mogibacteriaceae]	Pred	model	-2.435	0.0148917	0.223376	FALSE
d__Bacteria;p__Firmicutes;c__Clostridia;o__Clostridiales;f__[Mogibacteriaceae];g__unclassified_[Mogibacteriaceae]	TWG-M	model	-2.37092	0.0177437	0.266156	FALSE
d__Bacteria;p__Firmicutes;c__Clostridia;o__Clostridiales;f__[Mogibacteriaceae];g__unclassified_[Mogibacteriaceae]	NC	model	0.378066	0.705381	1	FALSE
d__Bacteria;p__Firmicutes;c__Clostridia;o__Clostridiales;f__[Mogibacteriaceae];g__unclassified_[Mogibacteriaceae]	TWG-L	model	0.237092	0.812585	1	FALSE
d__Bacteria;p__Firmicutes;c__Clostridia;o__Clostridiales;f__[Mogibacteriaceae];g__unclassified_[Mogibacteriaceae]	TWG-H	model	-1.42255	0.154866	1	FALSE
d__Bacteria;p__Proteobacteria;c__Betaproteobacteria;o__Burkholderiales;f__Comamonadaceae;g__Comamonas	Pred	model	3.5533	0.000380429	0.00570644	TRUE
d__Bacteria;p__Proteobacteria;c__Betaproteobacteria;o__Burkholderiales;f__Comamonadaceae;g__Comamonas	NC	model	0	1	1	FALSE
d__Bacteria;p__Proteobacteria;c__Betaproteobacteria;o__Burkholderiales;f__Comamonadaceae;g__Comamonas	TWG-L	model	0	1	1	FALSE
d__Bacteria;p__Proteobacteria;c__Betaproteobacteria;o__Burkholderiales;f__Comamonadaceae;g__Comamonas	TWG-H	model	0	1	1	FALSE
d__Bacteria;p__Proteobacteria;c__Betaproteobacteria;o__Burkholderiales;f__Comamonadaceae;g__Comamonas	TWG-M	model	0	1	1	FALSE
d__Bacteria;p__Proteobacteria;c__Betaproteobacteria;o__Burkholderiales;f__Comamonadaceae;g__Hydrogenophaga	NC	model	3.15758	0.00159087	0.0238631	TRUE
d__Bacteria;p__Proteobacteria;c__Betaproteobacteria;o__Burkholderiales;f__Comamonadaceae;g__Hydrogenophaga	TWG-M	model	2.69038	0.00713701	0.107055	FALSE
d__Bacteria;p__Proteobacteria;c__Betaproteobacteria;o__Burkholderiales;f__Comamonadaceae;g__Hydrogenophaga	TWG-L	model	-0.789394	0.429882	1	FALSE
d__Bacteria;p__Proteobacteria;c__Betaproteobacteria;o__Burkholderiales;f__Comamonadaceae;g__Hydrogenophaga	TWG-H	model	-0.789394	0.429882	1	FALSE
d__Bacteria;p__Proteobacteria;c__Betaproteobacteria;o__Burkholderiales;f__Comamonadaceae;g__Hydrogenophaga	Pred	model	-0.789394	0.429882	1	FALSE
d__Bacteria;p__Proteobacteria;c__Deltaproteobacteria;o__Desulfovibrionales;f__Desulfovibrionaceae;g__Desulfovibrio	NC	model	-3.12445	0.0017814	0.0267209	TRUE
d__Bacteria;p__Proteobacteria;c__Deltaproteobacteria;o__Desulfovibrionales;f__Desulfovibrionaceae;g__Desulfovibrio	Pred	model	-2.04882	0.0404799	0.607199	FALSE
d__Bacteria;p__Proteobacteria;c__Deltaproteobacteria;o__Desulfovibrionales;f__Desulfovibrionaceae;g__Desulfovibrio	TWG-M	model	-2.02961	0.0423962	0.635943	FALSE
d__Bacteria;p__Proteobacteria;c__Deltaproteobacteria;o__Desulfovibrionales;f__Desulfovibrionaceae;g__Desulfovibrio	TWG-L	model	0.781112	0.434737	1	FALSE
d__Bacteria;p__Proteobacteria;c__Deltaproteobacteria;o__Desulfovibrionales;f__Desulfovibrionaceae;g__Desulfovibrio	TWG-H	model	-1.06923	0.284967	1	FALSE
d__Bacteria;p__Proteobacteria;c__Gammaproteobacteria;o__Enterobacteriales;f__Enterobacteriaceae;g__Enterobacter	Pred	model	3.2977	0.000974819	0.0146223	TRUE
d__Bacteria;p__Proteobacteria;c__Gammaproteobacteria;o__Enterobacteriales;f__Enterobacteriaceae;g__Enterobacter	NC	model	0.587402	0.556934	1	FALSE
d__Bacteria;p__Proteobacteria;c__Gammaproteobacteria;o__Enterobacteriales;f__Enterobacteriaceae;g__Enterobacter	TWG-L	model	0	1	1	FALSE
d__Bacteria;p__Proteobacteria;c__Gammaproteobacteria;o__Enterobacteriales;f__Enterobacteriaceae;g__Enterobacter	TWG-H	model	0	1	1	FALSE
d__Bacteria;p__Proteobacteria;c__Gammaproteobacteria;o__Enterobacteriales;f__Enterobacteriaceae;g__Enterobacter	TWG-M	model	1.67976	0.0930034	1	FALSE
d__Bacteria;p__Proteobacteria;c__Gammaproteobacteria;o__Enterobacteriales;f__Enterobacteriaceae;g__unclassified_Enterobacteriaceae	Pred	model	-3.61295	0.000302733	0.004541	TRUE
d__Bacteria;p__Proteobacteria;c__Gammaproteobacteria;o__Enterobacteriales;f__Enterobacteriaceae;g__unclassified_Enterobacteriaceae	TWG-L	model	-2.35098	0.0187241	0.280861	FALSE
d__Bacteria;p__Proteobacteria;c__Gammaproteobacteria;o__Enterobacteriales;f__Enterobacteriaceae;g__unclassified_Enterobacteriaceae	NC	model	0.211396	0.832578	1	FALSE
d__Bacteria;p__Proteobacteria;c__Gammaproteobacteria;o__Enterobacteriales;f__Enterobacteriaceae;g__unclassified_Enterobacteriaceae	TWG-H	model	0.608564	0.542813	1	FALSE
d__Bacteria;p__Proteobacteria;c__Gammaproteobacteria;o__Enterobacteriales;f__Enterobacteriaceae;g__unclassified_Enterobacteriaceae	TWG-M	model	-1.5054	0.132222	1	FALSE
d__Bacteria;p__Proteobacteria;c__Gammaproteobacteria;o__Pseudomonadales;f__Pseudomonadaceae;g__Pseudomonas	NC	model	-3.38308	0.000716785	0.0107518	TRUE
d__Bacteria;p__Proteobacteria;c__Gammaproteobacteria;o__Pseudomonadales;f__Pseudomonadaceae;g__Pseudomonas	TWG-L	model	-3.38308	0.000716785	0.0107518	TRUE
d__Bacteria;p__Proteobacteria;c__Gammaproteobacteria;o__Pseudomonadales;f__Pseudomonadaceae;g__Pseudomonas	TWG-M	model	-3.38308	0.000716785	0.0107518	TRUE
d__Bacteria;p__Proteobacteria;c__Gammaproteobacteria;o__Pseudomonadales;f__Pseudomonadaceae;g__Pseudomonas	Pred	model	-3.38308	0.000716785	0.0107518	TRUE
d__Bacteria;p__Proteobacteria;c__Gammaproteobacteria;o__Pseudomonadales;f__Pseudomonadaceae;g__Pseudomonas	TWG-H	model	-0.848235	0.396307	1	FALSE
d__Bacteria;p__TM7;c__TM7-3;o__CW040;f__F16;g__unclassified_F16	TWG-M	model	-2.57436	0.0100425	0.150637	FALSE
d__Bacteria;p__TM7;c__TM7-3;o__CW040;f__F16;g__unclassified_F16	TWG-H	model	-2.24777	0.0245911	0.368867	FALSE
d__Bacteria;p__TM7;c__TM7-3;o__CW040;f__F16;g__unclassified_F16	NC	model	-1.74186	0.0815333	1	FALSE
d__Bacteria;p__TM7;c__TM7-3;o__CW040;f__F16;g__unclassified_F16	TWG-L	model	-0.83891	0.40152	1	FALSE
d__Bacteria;p__TM7;c__TM7-3;o__CW040;f__F16;g__unclassified_F16	Pred	model	0.717236	0.473229	1	FALSE

## Sheet: Dunn_vs_model_sig_sorted
Taxon	grouPred1	group2	z	p_raw	p_adj	significant	effect
d__Bacteria;p__Firmicutes;c__Bacilli;o__Gemellales;f__unclassified_Gemellales;g__unclassified_Gemellales	TWG-H	model	3.77061	0.000162851	0.00244277	TRUE	3.77061
d__Bacteria;p__Actinobacteria;c__Actinobacteria;o__Actinomycetales;f__Corynebacteriaceae;g__Corynebacterium	Pred	model	3.6088	0.000307613	0.00461419	TRUE	3.6088
d__Bacteria;p__Firmicutes;c__Bacilli;o__Gemellales;f__unclassified_Gemellales;g__unclassified_Gemellales	Pred	model	3.58505	0.00033702	0.0050553	TRUE	3.58505
d__Bacteria;p__Proteobacteria;c__Betaproteobacteria;o__BurkhoTWG-Leriales;f__Comamonadaceae;g__Comamonas	Pred	model	3.5533	0.000380429	0.00570644	TRUE	3.5533
d__Bacteria;p__Firmicutes;c__Bacilli;o__Lactobacillales;f__Lactobacillaceae;g__Pediococcus	Pred	model	3.32285	0.000891042	0.0133656	TRUE	3.32285
d__Bacteria;p__Proteobacteria;c__Gammaproteobacteria;o__Enterobacteriales;f__Enterobacteriaceae;g__Enterobacter	Pred	model	3.2977	0.000974819	0.0146223	TRUE	3.2977
d__Bacteria;p__Proteobacteria;c__Betaproteobacteria;o__BurkhoTWG-Leriales;f__Comamonadaceae;g__Hydrogenophaga	NC	model	3.15758	0.00159087	0.0238631	TRUE	3.15758
d__Bacteria;p__Actinobacteria;c__Actinobacteria;o__Actinomycetales;f__Yaniellaceae;g__Yaniella	TWG-H	model	3.04743	0.0023081	0.0346215	TRUE	3.04743
d__Bacteria;p__Actinobacteria;c__Coriobacteriia;o__Coriobacteriales;f__Coriobacteriaceae;g__unclassified_Coriobacteriaceae	TWG-L	model	-3.06072	0.00220806	0.0331209	TRUE	-3.06072
d__Bacteria;p__Proteobacteria;c__Deltaproteobacteria;o__Desulfovibrionales;f__Desulfovibrionaceae;g__Desulfovibrio	NC	model	-3.12445	0.0017814	0.0267209	TRUE	-3.12445
d__Bacteria;p__Proteobacteria;c__Gammaproteobacteria;o__Pseudomonadales;f__Pseudomonadaceae;g__Pseudomonas	NC	model	-3.38308	0.000716785	0.0107518	TRUE	-3.38308
d__Bacteria;p__Proteobacteria;c__Gammaproteobacteria;o__Pseudomonadales;f__Pseudomonadaceae;g__Pseudomonas	TWG-L	model	-3.38308	0.000716785	0.0107518	TRUE	-3.38308
d__Bacteria;p__Proteobacteria;c__Gammaproteobacteria;o__Pseudomonadales;f__Pseudomonadaceae;g__Pseudomonas	TWG-M	model	-3.38308	0.000716785	0.0107518	TRUE	-3.38308
d__Bacteria;p__Proteobacteria;c__Gammaproteobacteria;o__Pseudomonadales;f__Pseudomonadaceae;g__Pseudomonas	Pred	model	-3.38308	0.000716785	0.0107518	TRUE	-3.38308
d__Bacteria;p__Proteobacteria;c__Gammaproteobacteria;o__Enterobacteriales;f__Enterobacteriaceae;g__unclassified_Enterobacteriaceae	Pred	model	-3.61295	0.000302733	0.004541	TRUE	-3.61295
d__Bacteria;p__Actinobacteria;c__Coriobacteriia;o__Coriobacteriales;f__Coriobacteriaceae;g__unclassified_Coriobacteriaceae	TWG-M	model	-3.93155	8.43994e-05	0.00126599	TRUE	-3.93155

## Sheet: Relative abundance of dominant 
Taxon	TWG-H1	TWG-H2	TWG-H3	TWG-H4	TWG-H5	TWG-H6	TWG-H7	TWG-H8	TWG-H9	TWG-H10	TWG-M1	TWG-M2	TWG-M3	TWG-M4	TWG-M5	TWG-M6	TWG-M7	TWG-M8	TWG-M9	TWG-M10	TWG-L1	TWG-L2	TWG-L3	TWG-L4	TWG-L5	TWG-L6	TWG-L7	TWG-L8	TWG-L9	TWG-L10	Pred1	Pred2	Pred3	Pred4	Pred5	Pred6	Pred7	Pred8	Pred9	Pred10	model1	model2	model3	model4	model5	model6	model7	model8	model9
d__Bacteria;p__Firmicutes;c__Bacilli;o__Lactobacillales;f__Lactobacillaceae;g__Lactobacillus	0.788041	0.681161	0.74308	0.526223	0.427845	0.232198	0.395176	0.223187	0.270089	0.297167	0.702232	0.55515	0.623723	0.776813	0.490504	0.486068	0.661938	0.198235	0.580149	0.36916	0.106141	0.399797	0.57294	0.427198	0.344346	0.613835	0.229703	0.213992	0.241301	0.367035	0.589991	0.741371	0.733238	0.595259	0.196109	0.359595	0.332471	0.478213	0.439397	0.366896	0.100689	0.0831292	0.351463	0.507278	0.120928	0.287879	0.183448	0.231551	0.48653
d__Bacteria;p__Firmicutes;c__Clostridia;o__Clostridiales;f__unclassified_Clostridiales;g__unclassified_Clostridiales	0.0667252	0.0697288	0.0404787	0.0960214	0.111178	0.174437	0.011737	0.106187	0.0846079	0.196294	0.0299432	0.0929255	0.0307749	0.0629361	0.0358117	0.046301	0.0738875	0.097916	0.0732868	0.066679	0.178596	0.221108	0.0983781	0.107296	0.153089	0.0489349	0.289959	0.143478	0.0952821	0.1493	0.0968532	0.0579456	0.0712536	0.0961139	0.183587	0.105032	0.0984243	0.11201	0.112102	0.148976	0.162608	0.255302	0.0287417	0.064692	0.130308	0.179844	0.1755	0.144818	0.132295
d__Bacteria;p__Bacteroidetes;c__Bacteroidia;o__Bacteroidales;f__S24-7;g__unclassified_S24-7	0.0234278	0.0816044	0.0439906	0.0542489	0.217227	0.213853	0.216533	0.157248	0.194122	0.0475948	0.0302666	0.0357654	0.0381683	0.0174206	0.0444527	0.083961	0.0950511	0.0666328	0.0273093	0.0500439	0.174761	0.0314218	0.0789705	0.0789705	0.0772145	0.101982	0.106603	0.10859	0.033224	0.00961139	0.0958366	0.0982395	0.0595167	0.127027	0.061365	0.0941731	0.094589	0.0477797	0.0783236	0.0882122	0.208216	0.045192	0.0968532	0.0583152	0.0161268	0.0193152	0.130539	0.0174668	0.00642299
d__Bacteria;p__Firmicutes;c__Clostridia;o__Clostridiales;f__Peptostreptococcaceae;g__unclassified_Peptostreptococcaceae	0.0137239	0.00586849	0.0131694	0.00309598	0.00868721	0.00799409	0.00235664	0.0438519	0.0196849	0.0250451	0.0191766	0.020378	0.0120142	0.0109976	0.00194076	0.00318839	0.0109976	0.00665404	0.017051	0.00813271	0.0699598	0.139365	0.00318839	0.00665404	0.0119218	0.00683887	0.00457465	0.0778615	0.0914468	0.0668176	0.0209787	0.0103045	0.0155261	0.0154799	0.208308	0.0954669	0.0506908	0.074211	0.125549	0.151056	0.124948	0.0712998	0.00734717	0.0101197	0.0606257	0.218613	0.0320225	0.122176	0.170463
d__Bacteria;p__Firmicutes;c__Erysipelotrichi;o__Erysipelotrichales;f__Erysipelotrichaceae;g__Allobaculum	0.00110901	0.00771683	0.015064	0.0016173	9.24171711103923e-05	0.000369669	0.0102583	0.0721316	0.00281872	0.038769	0.0253685	0.0697288	0.067788	0.000231043	0.059378	0.122545	0.0180213	0.32309	0.108174	0.293794	0.00309598	0.00947276	0.0337323	0.0048519	0.102999	0.0728709	0.00101659	0.0113211	0.011968	0.00170972	0.00203318	0.00189455	0.00138626	0.000739337	0.00683887	0.00277252	0.00988864	0.00097038	0.00415877	0.0113673	0.0032346	0.00212559	0.281179	0.170972	0.00457465	0.0266161	0.00420498	0.00771683	0.0226422
d__Bacteria;p__Firmicutes;c__Clostridia;o__Clostridiales;f__Ruminococcaceae;g__Oscillospira	0.0115059	0.028141	0.0346564	0.02925	0.0169586	0.0223187	0.0037429	0.00743958	0.0315605	0.0112287	0.00304977	0.0168661	0.0215332	0.0118756	0.0252761	0.0191766	0.00840996	0.0471328	0.0145557	0.0212559	0.14491	0.0132619	0.0522157	0.0506446	0.0340557	0.0100735	0.0714847	0.0242133	0.0311446	0.0899219	0.0216718	0.00619195	0.00956518	0.0388152	0.032115	0.0252299	0.00402015	0.0226884	0.00794788	0.00457465	0.0432512	0.00998105	0.0240747	0.0150178	0.0740262	0.0382607	0.0240285	0.0535558	0.00263389
d__Bacteria;p__Firmicutes;c__Clostridia;o__Clostridiales;f__Ruminococcaceae;g__unclassified_Ruminococcaceae	0.00683887	0.011968	0.0119218	0.039878	0.019269	0.0371055	0.0111363	0.0106742	0.0153875	0.0119218	0.0443602	0.0115984	0.0121529	0.0121529	0.0156185	0.0179289	0.0134467	0.0180213	0.0103045	0.015064	0.104062	0.0147867	0.0175131	0.0348413	0.015064	0.0121066	0.0560048	0.0374752	0.0526316	0.0475486	0.0151564	0.00291114	0.00388152	0.00822513	0.016173	0.0320225	0.017282	0.0272169	0.0359503	0.0548496	0.0242133	0.18562	0.0134929	0.0112287	0.0659397	0.0641375	0.115244	0.0340557	0.0125687
d__Bacteria;p__Firmicutes;c__Clostridia;o__Clostridiales;f__Lachnospiraceae;g__unclassified_Lachnospiraceae	0.00864101	0.0157571	0.00794788	0.0371055	0.0333164	0.0847003	0.0106742	0.0280486	0.040987	0.00864101	0.00249526	0.0206552	0.00226422	0.00827134	0.179243	0.0138626	0.00947276	0.0246292	0.00633058	0.00577607	0.0373365	0.0113673	0.0188069	0.144032	0.0348875	0.0189455	0.0264313	0.022596	0.0457927	0.0282797	0.0205628	0.00938034	0.00480569	0.00568366	0.00318839	0.00194076	0.00152488	0.0202856	0.00572986	0.00337323	0.0525854	0.0481956	0.00693129	0.0175593	0.200176	0.0104431	0.0150178	0.0213484	0.00397394
d__Bacteria;p__Firmicutes;c__Clostridia;o__Clostridiales;f__Ruminococcaceae;g__Ruminococcus	0.0126612	0.0100735	0.0134929	0.089275	0.0491659	0.0950973	0.00166351	0.00877963	0.0176979	0.0212097	0.0183448	0.0121066	0.0182062	0.0069775	0.0149716	0.0229195	0.00790167	0.0402939	0.007532	0.00563745	0.0138164	0.0144171	0.0140012	0.0371517	0.00947276	0.00563745	0.0346102	0.0155261	0.0207939	0.0118756	0.03766	0.00693129	0.00383531	0.00619195	0.014833	0.124024	0.00873342	0.0197773	0.0103969	0.0097038	0.0589622	0.0160806	0.00471328	0.00318839	0.0424195	0.0126149	0.0133543	0.0053602	0.00388152
d__Bacteria;p__Proteobacteria;c__Deltaproteobacteria;o__Desulfovibrionales;f__Desulfovibrionaceae;g__Desulfovibrio	0.00780925	0.00097038	0.0125225	0.00499053	0.0168661	0.0235664	0.000600712	0.00420498	0.0124301	0.00295735	0.00240285	0.00434361	0.000831755	0.00489811	0.00175593	0.00189455	0.000739337	0.0114135	0.00138626	0.0254147	0.0201469	0.0191766	0.0135853	0.0163578	0.00406636	0.00388152	0.0732406	0.236542	0.160991	0.101382	0.000138626	0.000369669	0	0.000231043	0.00115521	0.00443602	0.0059147	0.059147	0.0476411	0.0113673	0.0326233	0.0054064	0.00480569	0.00388152	0.0968994	0.00827134	0.037429	0.0415415	0.00531399
d__Bacteria;p__Actinobacteria;c__Actinobacteria;o__Bifidobacteriales;f__Bifidobacteriaceae;g__Bifidobacterium	0.00568366	0.000600712	0.00157109	0.000231043	0.000184834	9.24171711103923e-05	0.00300356	0.00508294	0.00522157	0.032346	0.0634906	0.0610878	0.107712	0.00170972	0.0114597	0.0866873	0.0182524	0.076429	0.0582228	0.0725013	0	0.00254147	0.000462086	0.0010628	0.149069	0.00411256	0.000600712	0.00240285	0.0103507	0.000831755	0.00563745	0.00804029	0.000739337	0.00189455	0.00582228	0.00873342	0.0215332	4.62085855551962e-05	0.00475948	0.0103969	0.00064692	0.000184834	0.10055	0.0559124	0.00522157	0.0054064	0.00134005	0.00064692	0.0128922
d__Bacteria;p__Verrucomicrobia;c__Verrucomicrobiae;o__Verrucomicrobiales;f__Verrucomicrobiaceae;g__Akkermansia	0.000231043	0	0.000138626	0.00767063	0.00346564	0.00184834	0	0.000184834	0.00314218	0.00143247	0.00101659	0.000785546	0.000462086	0.000785546	0.000231043	0.000231043	0.000877963	0.000415877	0.00064692	0.00157109	0.000138626	0.0117832	0.00351185	0.000369669	0.00101659	0.000785546	0.000739337	0.00512915	0.0211635	0.00365048	0.000184834	0.00517536	0.00300356	4.62085855551962e-05	0.00355806	0.0726861	0.0146019	0.00180213	0.00198697	0.00203318	0.00508294	0.0366434	0	0	0.00503674	0.0170972	0.00489811	0.213114	0.0517998
d__Bacteria;p__Actinobacteria;c__Coriobacteriia;o__Coriobacteriales;f__Coriobacteriaceae;g__Adlercreutzia	0.00896447	0.0048519	0.00854859	0.0105356	0.0144633	0.0179751	0.00559124	0.0146943	0.00651541	0.023705	0.00568366	0.00582228	0.00688508	0.00304977	0.0107666	0.00767063	0.00263389	0.011968	0.00628437	0.00619195	0.0144633	0.0064692	0.00170972	0.00415877	0.0172358	0.00300356	0.0091493	0.0115059	0.0457465	0.0416339	0.0144171	0.00462086	0.00901067	0.0143709	0.0174668	0.00642299	0.00743958	0.0200545	0.014186	0.0054064	0.0108128	0.0126612	0.00568366	0.00346564	0.0390463	0.0115984	0.0115059	0.0225036	0.0123377
d__Bacteria;p__Actinobacteria;c__Actinobacteria;o__Actinomycetales;f__Corynebacteriaceae;g__Corynebacterium	0.00143247	0.00124763	0.00138626	0.00180213	0.0136777	0.0122453	0.00240285	0.0665866	0.0527702	0.0603022	0.000508294	0.0080865	0.00064692	0.00115521	0.00291114	0.00314218	0.00388152	0.00466707	0.00938034	0.00933413	0.00725475	0.00346564	0	0	0.000508294	0.000277252	0.000184834	0.000277252	0.000877963	0.000600712	0.00355806	0.00254147	0.00956518	0.00642299	0.0535558	0.00559124	0.0565131	0.022596	0.0353958	0.0426043	0.0134005	0.00471328	0	0	0.000739337	0.000462086	0.000877963	0.000184834	0.000739337
d__Bacteria;p__Firmicutes;c__Clostridia;o__Clostridiales;f__Clostridiaceae;g__Clostridium	0.00203318	0.0010628	0.0054064	0.0042974	0.00221801	0.00134005	0	0.00425119	0.00517536	0.00998105	0.00240285	0.00110901	0.00212559	0.00531399	0.0010628	0.00189455	0.00064692	0.00032346	0.00203318	0.000184834	0.0151102	0.0153875	0.000184834	0.0048519	0.000369669	0.000369669	0.0178365	0.00919551	0.0537868	0.00748579	0.00180213	0.000554503	0.00346564	0.00346564	0.00563745	0.00309598	0.016404	0.0277252	0.0178365	0.0113673	0.00559124	0.00434361	0.00110901	0.00064692	0.0471328	0.00545261	0.0207477	0.00508294	0.00291114
d__Bacteria;p__Firmicutes;c__Clostridia;o__Clostridiales;f__Clostridiaceae;g__unclassified_Clostridiaceae	0.00462086	0.000600712	0.00249526	0.000462086	0.00189455	0.00115521	0.000369669	0.0180676	0.046301	0.0325308	0.00993485	0.0163116	0.00882584	0.00383531	0.000554503	0.00189455	0.00526778	0.00198697	0.0152488	0.00420498	0.00743958	0.0190379	0.000277252	0.00203318	0.00619195	0.00134005	0.000138626	0.00679266	0.00993485	0.00503674	0.0080865	0.0053602	0.00406636	0.00494432	0.0209325	0.00457465	0.00938034	0.00877963	0.00711612	0.0122915	0.00938034	0.0158958	0.00457465	0.00318839	0.0085948	0.0159882	0.00369669	0.00369669	0.0162654
d__Bacteria;p__Bacteroidetes;c__Bacteroidia;o__Bacteroidales;f__Prevotellaceae;g__Prevotella	0.00175593	0.0343792	0.00873342	0.00748579	0.0126612	0.00762442	0.0562358	0.011737	0.0110439	0.00258768	0.0010628	0.00207939	0.00272631	0.00203318	0.00101659	0.00961139	0.0371055	0.00138626	0.00152488	0.00328081	0.00434361	0.00097038	0.0128922	0.0037429	0.00665404	0.0555427	0.00586849	0.00101659	0.000138626	4.62085855551962e-05	0.00489811	0.00757821	0.0054064	0.00873342	0.000138626	0.00097038	0	0.000693129	0.000600712	0.000877963	0.000924172	0.00110901	0.00850238	0.0159882	0.000877963	0.0010628	0.00157109	4.62085855551962e-05	0
d__Bacteria;p__Tenericutes;c__Mollicutes;o__RF39;f__unclassified_RF39;g__unclassified_RF39	0.00475948	0.00905688	0.00157109	0.00499053	0.00794788	0.00452844	0	0.035673	0.00998105	0.00572986	0.00226422	0.00605332	0.0032346	0.00462086	0.00605332	0.00388152	0.00226422	0.0021718	0.00517536	0.00097038	0.0157571	0.00845617	0.00244906	0.00304977	0.00110901	0.0016173	0.00651541	0.0110439	0.00434361	0.0191766	0.00688508	0.00531399	0.00942655	0.0136315	0.0105818	0.00660783	0.0053602	0.00152488	0.00295735	0.0128922	0.0237974	0.0207014	0.00300356	0.00633058	0.0102121	0.0121991	0.0104893	0.00545261	0.0167737
d__Bacteria;p__Firmicutes;c__Bacilli;o__Turicibacterales;f__Turicibacteraceae;g__Turicibacter	0.00355806	0.000462086	0.00291114	0.000277252	0.00221801	0.00184834	0	0.00328081	0.00120142	0.00360427	0.0219029	0.0124763	0.0182062	0.00951897	0.00346564	0.00947276	0.00443602	0.00392773	0.0109976	0.00466707	0.00263389	0.00231043	0.000600712	0.000785546	0.0037429	0.00203318	0.000693129	0.00341944	0.0150178	0.0100735	0.00776304	0.00365048	0.00365048	0.00582228	0.0145095	0.00281872	0.00757821	0.00466707	0.00263389	0.00711612	0.00637678	0.0249988	0.00637678	0.000600712	0.00392773	0.00614574	0.00281872	0.0010628	0.0032346
d__Bacteria;p__Firmicutes;c__Bacilli;o__Lactobacillales;f__Streptococcaceae;g__Streptococcus	0.00115521	0.00351185	0.00341944	0.0145557	0.00503674	0.0048519	0.0021718	0.0835913	0.0042974	0.0186221	0.00277252	0.00170972	0.00351185	0.0330853	0.0431588	0.0109052	0.00203318	0.00438982	0.00166351	0.00166351	0.00143247	0.00318839	0.0157571	0.00180213	0.00064692	0.00189455	0.00679266	0.000877963	0.00184834	0.00189455	0.00138626	0.000924172	0.00143247	0.00281872	0.00170972	0.00120142	0.00124763	0.00101659	0.00175593	0.00101659	0.00170972	0.00203318	0.00221801	0.010628	0.00304977	0.0026801	0.00291114	0.00240285	0.00337323
d__Bacteria;p__Firmicutes;c__Bacilli;o__Lactobacillales;f__Aerococcaceae;g__Aerococcus	0	0.000600712	0.00032346	0.00120142	0.00101659	0.00198697	0.00032346	0.0235664	0.0866873	0.0549882	0.000184834	0.00633058	0.00235664	0.00101659	0.00198697	0.00101659	0.000462086	0.00198697	0.00531399	0.00207939	0.0126149	0.0175131	0	0	0	0	0	0	0	0	0.00129384	4.62085855551962e-05	0.00771683	0.00392773	0.0247216	0.00212559	0.0320225	0.000831755	0.000277252	0.000554503	0.00854859	0.00522157	0	0	0	9.24171711103923e-05	0	9.24171711103923e-05	0.000231043
d__Bacteria;p__Proteobacteria;c__Deltaproteobacteria;o__Desulfovibrionales;f__Desulfovibrionaceae;g__unclassified_Desulfovibrionaceae	0.000369669	0.00120142	0.000831755	9.24171711103923e-05	0.000138626	0.000231043	0.000184834	0.000184834	0.00152488	4.62085855551962e-05	0	0.00642299	0	0	0	0.0133081	0.000138626	0	0.0144633	0.00231043	0.00129384	0.000231043	0.00032346	0.000369669	0.000508294	0.000508294	0.00064692	0.00101659	0.00249526	0.00101659	0.00979622	0.00101659	0	0	0.00309598	0.00064692	0	0.000462086	0.000739337	0.000184834	0.0183448	0.00189455	0.00582228	0.00235664	0.00688508	0.00198697	0.153459	0.0187607	0
d__Bacteria;p__Firmicutes;c__Clostridia;o__Clostridiales;f__Lachnospiraceae;g__Coprococcus	0.00184834	0.00152488	0.00466707	0.00272631	0.0026801	0.0064692	0.00180213	0.00383531	0.00180213	0.000554503	0.000231043	0.00471328	0.000231043	0.00281872	0.0149716	0.00124763	0.00097038	0.0192228	0.0016173	0.00101659	0.00443602	0.000554503	0.0026801	0.00887205	0.00277252	0.000693129	0.00679266	0.000231043	0.000831755	0.000785546	0.0026801	0.0026801	0.0042974	0.00097038	0.00443602	0.00295735	0.00221801	0.00240285	0.00110901	0.00226422	0.00129384	0.00277252	0.000462086	0.00716233	0.00152488	0.00254147	0.00577607	0.00295735	0
d__Bacteria;p__Firmicutes;c__Bacilli;o__Bacillales;f__Staphylococcaceae;g__Staphylococcus	0.000508294	0.00134005	0.00207939	0.00175593	0.00254147	0.00309598	0.00110901	0.0113673	0.0143709	0.0120604	0.000554503	0.00272631	0.00129384	0.00138626	0.00124763	0.000924172	0.000739337	0.00198697	0.00152488	0.00314218	0.00526778	0.00448223	0	0.000785546	0.000785546	0.000739337	0.000693129	0.000369669	0.000831755	0.000924172	0.00221801	0.00254147	0.00554503	0.00572986	0.0289728	0.00309598	0.0281872	0.00388152	0.00124763	0.00249526	0.0199159	0.0190379	0	0.000138626	0.000600712	0.00157109	0.000231043	0.000600712	0.00175593
d__Bacteria;p__Bacteroidetes;c__Bacteroidia;o__Bacteroidales;f__Bacteroidaceae;g__Bacteroides	0.000138626	0.00619195	0.00314218	0.00526778	0.00166351	0.00184834	0.107296	0.00568366	0.00341944	0.000785546	0.000369669	0.00170972	0.00064692	0.000462086	0.000508294	0.00207939	0.000924172	0.00244906	0.000924172	0.00295735	0.00748579	0.000785546	0.00596091	0.00693129	0.00124763	0.0115521	0.00235664	0.00328081	0.00120142	0.000184834	0.000462086	0.000831755	0.000277252	0.00166351	0.000554503	0.00184834	0.000277252	0.00452844	0.0016173	0.00184834	0.00341944	0.00101659	0.0059147	0.00258768	0.00032346	0.000277252	0.00207939	0.000138626	0.000138626
d__Bacteria;p__TM7;c__TM7-3;o__CW040;f__F16;g__unclassified_F16	0.00198697	0.000924172	0	0.000831755	0.00226422	0.00231043	0	0.00221801	0.00448223	0.00180213	0.000277252	9.24171711103923e-05	0	0.00180213	0.00388152	0.00499053	0.00097038	0.00235664	0.000415877	0.000415877	0.00189455	0.00660783	0.000508294	0.000693129	0.000554503	0.0016173	0.00605332	0.00383531	0.0114597	0.00850238	0.00633058	0.00143247	0.0120142	0.0161268	0.0251837	0.00762442	0.00572986	0.0059147	0.00369669	0.00480569	0.00166351	0.0112287	0	0.000277252	0.00845617	0.016404	0.00642299	0.00614574	0.00896447
d__Bacteria;p__Actinobacteria;c__Coriobacteriia;o__Coriobacteriales;f__Coriobacteriaceae;g__unclassified_Coriobacteriaceae	0.00244906	0.00231043	0.00300356	0.00120142	0.00244906	0.00332702	0	0.00411256	0.00392773	0.00503674	0.00184834	0.00203318	0.00189455	0.000785546	0.00286493	0.00383531	0.00157109	0.00147867	0.00198697	0.00244906	0.00207939	0.00198697	0.00226422	0.00032346	0.00614574	0.0016173	0.00221801	0.00346564	0.00425119	0.00272631	0.00166351	0.000600712	0.00244906	0.00281872	0.00605332	0.00258768	0.00466707	0.00138626	0.00392773	0.00480569	0.00341944	0.00734717	0.00725475	0.00822513	0.0109976	0.00471328	0.00365048	0.00734717	0.00462086
d__Bacteria;p__Firmicutes;c__Clostridia;o__Clostridiales;f__Lachnospiraceae;g__Blautia	0	0.00138626	0.000739337	0	0	0	0.075551	0.00254147	0.000831755	0.0253223	0.000554503	0	0	0	0	0	0	0.000138626	0	0.00064692	0.000369669	0.000554503	0.011737	0	9.24171711103923e-05	0.000277252	0.000138626	0	0	0	0	0	0.000184834	0	9.24171711103923e-05	0	0	0	0	0	0	0.0418188	0.00674645	4.62085855551962e-05	0.000184834	0.000415877	0	0	0
d__Bacteria;p__Firmicutes;c__Bacilli;o__Bacillales;f__Staphylococcaceae;g__Jeotgalicoccus	0.000138626	9.24171711103923e-05	0	0.000138626	0.00032346	0.000785546	0	0.00822513	0.0176979	0.0145095	0	0.00097038	0	0	0.000184834	0.000184834	0	0.00032346	0.00166351	0.000785546	0.00318839	0.00152488	0	0	9.24171711103923e-05	0	0	0	0.00064692	9.24171711103923e-05	4.62085855551962e-05	0.000184834	0.00064692	0.000554503	0.015064	0.00134005	0.0572524	0.00406636	0.00328081	0.00582228	0.00642299	0.00452844	0	0	0.000231043	0.000415877	0	0.000138626	0.000184834
d__Bacteria;p__Actinobacteria;c__Actinobacteria;o__Actinomycetales;f__Micrococcaceae;g__Rothia	0.000693129	0.00110901	0.00110901	0.00180213	0.00360427	0.00254147	0.000277252	0.00420498	0.00351185	0.00147867	0.000415877	0.00110901	0.000739337	0.0021718	0.000508294	0.000277252	0.000508294	0.000231043	0.000693129	0.000231043	0.000554503	0.00097038	0.000785546	0.000138626	0.000462086	0.000369669	0.00175593	0.00101659	0.000508294	0.0016173	0.00120142	0	0.00244906	0.00281872	0.00706991	0.00309598	0.00254147	0.00762442	0.00397394	0.00203318	0.00143247	0.00545261	9.24171711103923e-05	0.000231043	0.00512915	0.0102121	0.00101659	0.0053602	0.0037429
d__Bacteria;p__Bacteroidetes;c__Bacteroidia;o__Bacteroidales;f__Rikenellaceae;g__unclassified_Rikenellaceae	0.00411256	0.000600712	9.24171711103923e-05	0.00143247	0.00032346	0.00175593	0.00064692	0.00032346	0.00360427	0.000831755	0	0.00101659	0.000231043	0.000369669	0.00064692	0.00240285	0.000831755	0.000600712	0.00064692	0.000277252	0.00184834	0.000831755	0.000369669	0.00272631	0.00032346	0.000508294	0.0164965	0.00143247	0.00425119	0.000877963	0.00309598	0.000831755	0.00457465	0.00032346	0.00101659	0.000277252	0.000415877	0.00134005	0.000508294	0.000877963	0.0147867	0.000369669	0.000231043	0.00138626	0.000231043	0	0.00337323	0	0.000693129
d__Bacteria;p__Bacteroidetes;c__Bacteroidia;o__Bacteroidales;f__[Paraprevotellaceae];g__[Prevotella]	0	4.62085855551962e-05	0	9.24171711103923e-05	0.00194076	0.00203318	0.0110901	0.000693129	0.00097038	0.000369669	0	0.00064692	0	0	0.000184834	9.24171711103923e-05	0	0.000415877	0	9.24171711103923e-05	0.00295735	0	0.000231043	0.000184834	0	0.00138626	0.00328081	0.00979622	0.000415877	9.24171711103923e-05	4.62085855551962e-05	0.0010628	0.00032346	0.000508294	0.000138626	0.000138626	0	0	0	0.000554503	0.00397394	0	9.24171711103923e-05	0.00101659	0.000600712	0.000184834	0.00351185	0	0.000231043
d__Bacteria;p__Firmicutes;c__Clostridia;o__Clostridiales;f__Lachnospiraceae;g__Dorea	0	0.000184834	0	0.00226422	0.000277252	0.000415877	0.0148792	0.000600712	0	0.00134005	0.00032346	0.00226422	0.000369669	0.00300356	0.000277252	0.00115521	0.00143247	9.24171711103923e-05	0.00138626	0.000277252	0.00619195	0.000138626	0	0.000693129	0.000877963	0.000877963	0	0.00249526	0.000462086	0.00097038	0.000693129	0	0.000924172	0.000184834	0.00134005	0.00189455	0.00170972	0.000277252	0.00124763	0.00300356	0.0010628	0.00207939	0.00392773	0.00101659	0.00517536	0.00623816	0.00462086	0.00032346	0.00383531
d__Bacteria;p__Firmicutes;c__Clostridia;o__Clostridiales;f__Clostridiaceae;g__SMB53	0.00101659	0	0	0.000600712	0.00157109	0.00175593	0	0.00143247	0	0	0	0.00110901	0.00170972	0.00143247	0	0	0	0	0.000554503	0	0.00166351	0.00554503	0	0.00138626	0.00175593	0	0	0.00175593	0.00383531	0.00212559	0.00300356	0	0	0.00120142	0.00101659	0	0	0.00360427	0.00877963	0.00466707	0.00660783	0.00711612	0	0	0.00873342	0.0016173	0.00221801	0.00462086	0.000831755
d__Bacteria;p__Firmicutes;c__Clostridia;o__Clostridiales;f__[Mogibacteriaceae];g__unclassified_[Mogibacteriaceae]	0	0.000739337	0.000277252	0.00198697	0.00143247	0.00249526	0.000554503	0.000831755	0.00120142	0.000369669	0.000785546	0.000693129	0.000277252	0.00097038	0.00115521	0	0	0.00110901	0.000138626	0.000369669	0.00360427	0.000739337	0.000184834	0.00332702	0.00143247	0.000369669	0.00240285	0.00304977	0.00388152	0.00545261	9.24171711103923e-05	9.24171711103923e-05	0	0	0.000138626	0.00235664	4.62085855551962e-05	0.00240285	0.00120142	0.000877963	0.00295735	0.00933413	0.000277252	0.000369669	0.00337323	0.0016173	0.0042974	0.0064692	0.000184834
d__Bacteria;p__Firmicutes;c__Clostridia;o__Clostridiales;f__Lachnospiraceae;g__Roseburia	0.00134005	0	0.000462086	0	0.000231043	0.000877963	0	0.000277252	0	0	0.00032346	0	0.000184834	0	0.00258768	0.000508294	0	0.00628437	0	0.00032346	0.00120142	0.000554503	0.000831755	0.0289728	0.00115521	0.000138626	0.0069775	0.00110901	0	0.000924172	0.00281872	0.000924172	0.000508294	0	0	0.000739337	0.000277252	0	0	0	0.0026801	0.000231043	0	0.00318839	0.00138626	0.000184834	0.000369669	0.000415877	0.00032346
d__Bacteria;p__Proteobacteria;c__Gammaproteobacteria;o__Pseudomonadales;f__Moraxellaceae;g__Psychrobacter	0	0	0	0	0.000693129	0.00064692	0	0.000924172	0.000554503	0.00097038	0	0.000184834	0	0	0	0	0	0.000138626	0	0	0.00249526	4.62085855551962e-05	0	0	0	9.24171711103923e-05	0	0	0	0	0	0	0	0	0.00443602	0.000231043	0.0719006	0.000184834	0.000277252	0.00120142	0.00032346	0	0	0	0	0	0	0	0
d__Bacteria;p__Proteobacteria;c__Gammaproteobacteria;o__Enterobacteriales;f__Enterobacteriaceae;g__unclassified_Enterobacteriaceae	0.00244906	0.00277252	0.00235664	0.00198697	0.00143247	0.00120142	0.0016173	0.00221801	0.00097038	0.00231043	0.000924172	0.00134005	0.00152488	0.00138626	0.00157109	0.00124763	0.00124763	0.000924172	0.000739337	0.000554503	0.000693129	0.00110901	0.00572986	0	0.00032346	4.62085855551962e-05	0.000277252	0.00272631	0.000138626	0.00064692	0	0.00115521	0	4.62085855551962e-05	0	0.00134005	9.24171711103923e-05	0.00064692	0	0.000508294	0.00235664	0.00226422	0.00207939	0.00170972	0.00097038	0.00129384	0.00203318	0.00120142	0.00134005
d__Bacteria;p__Firmicutes;c__unclassified_Firmicutes;o__unclassified_Firmicutes;f__unclassified_Firmicutes;g__unclassified_Firmicutes	0.00249526	0.000277252	0.00170972	0.000138626	0	4.62085855551962e-05	0.0042974	0.00175593	0.00258768	0.00152488	9.24171711103923e-05	0.00309598	0.000554503	4.62085855551962e-05	0.00254147	0.00244906	0.00254147	0.0054064	0.00388152	0.00328081	0	0.00124763	0.0054064	0.00489811	0.00120142	0.00170972	4.62085855551962e-05	0	0.000277252	9.24171711103923e-05	0.000138626	0.00184834	0	0.000277252	0.000184834	0	0.000138626	4.62085855551962e-05	0.000369669	0.000138626	9.24171711103923e-05	0	0.00221801	0.00194076	0	0.000231043	4.62085855551962e-05	4.62085855551962e-05	0.00032346
d__Bacteria;p__unclassified_Bacteria;c__unclassified_Bacteria;o__unclassified_Bacteria;f__unclassified_Bacteria;g__unclassified_Bacteria	0.000369669	0.000277252	0.000415877	0.0305901	0.000184834	0.00115521	0.000277252	0.000600712	0.000138626	0	0.000231043	0.00064692	0.000369669	0.000369669	0.00147867	0.00226422	0.000554503	0.00272631	0.000369669	0.0037429	0.000231043	0	0.000693129	0.000184834	0.00170972	0.00143247	9.24171711103923e-05	4.62085855551962e-05	0.000231043	0.000369669	0.000231043	0.000508294	0.000277252	4.62085855551962e-05	9.24171711103923e-05	0	4.62085855551962e-05	0.00032346	0.00124763	0.000277252	9.24171711103923e-05	9.24171711103923e-05	0.00328081	0.00101659	0	0	4.62085855551962e-05	0.000231043	0
d__Bacteria;p__Firmicutes;c__Clostridia;o__Clostridiales;f__Lachnospiraceae;g__[Ruminococcus]	0.000231043	0.000600712	0.000508294	0.00425119	0.00157109	0.0042974	0.000369669	0.000231043	0.00134005	0	0	0.00097038	0.000369669	0	0.000785546	0	0	0.0016173	0.000138626	0.000785546	0.000231043	9.24171711103923e-05	0.000369669	0.00115521	0.000693129	0.00064692	0.000508294	0.0021718	0.000924172	0.00438982	9.24171711103923e-05	0	0.000600712	0	0.000369669	0.000138626	0	0.00147867	0.000369669	0	0.00134005	0.00138626	0	0.000231043	0.00152488	0.000277252	0.00466707	0.00180213	0.000277252
d__Bacteria;p__Bacteroidetes;c__Bacteroidia;o__Bacteroidales;f__Porphyromonadaceae;g__Parabacteroides	0.000184834	0.000600712	0.000277252	0.000785546	0.000415877	0.00129384	0.010628	0.000554503	0.00143247	0.000693129	4.62085855551962e-05	0.000462086	0.000415877	0	0.000462086	0.000785546	0.00332702	0	0	0.000600712	0.00138626	0	0.00129384	0.0021718	0.000554503	0.0021718	0.000508294	0.00097038	0.000138626	0	0.000138626	0.000231043	0.000138626	0.000554503	4.62085855551962e-05	0.000462086	0.000138626	0.000138626	0.000277252	0.000369669	0.00032346	0.00032346	0.00134005	0.000462086	9.24171711103923e-05	0.000138626	0.00064692	0	4.62085855551962e-05
d__Bacteria;p__Proteobacteria;c__Epsilonproteobacteria;o__Campylobacterales;f__Helicobacteraceae;g__Helicobacter	0	0.00032346	0	0	0	0	0	0.00129384	0.00184834	0	4.62085855551962e-05	0	9.24171711103923e-05	0.000415877	0	0.000277252	0	0.000231043	0	0.00101659	9.24171711103923e-05	0.00120142	0.0120604	0.00101659	0.000277252	0.00032346	0.000138626	0.0109976	0.00101659	0.000231043	0.00064692	0.000785546	0	0	0.000138626	0.00097038	0	0.000600712	0	0.000138626	0.00189455	0.000184834	0.000277252	0.0026801	4.62085855551962e-05	0	0.00097038	0	0
d__Bacteria;p__Firmicutes;c__Clostridia;o__Clostridiales;f__Christensenellaceae;g__unclassified_Christensenellaceae	0	0.000184834	0	0.000231043	0	0	0.000508294	0.000693129	0.00147867	0.00134005	0	0.000462086	0	9.24171711103923e-05	0	0.00032346	0.000693129	0	0.000554503	0.000554503	0.00124763	0.0016173	0.00064692	0	9.24171711103923e-05	4.62085855551962e-05	0.000600712	0.000785546	0.00272631	0.000508294	0.000184834	0	0	0.000138626	0.00134005	0.000462086	0.00097038	0.000831755	0	0.000277252	0.000277252	0.007532	4.62085855551962e-05	0	0.000508294	0.00097038	0.00064692	0.000415877	0.000831755
d__Bacteria;p__Firmicutes;c__Erysipelotrichi;o__Erysipelotrichales;f__Erysipelotrichaceae;g__unclassified_Erysipelotrichaceae	9.24171711103923e-05	0.000831755	0.000739337	0.000508294	0.00244906	0.00406636	0.00249526	0.00097038	0.000554503	0.000415877	0.000369669	0.000277252	0.000554503	0.000277252	0.00198697	0.000554503	0.000231043	0.000739337	0.000231043	0.000554503	0.000138626	0.000184834	0.000184834	0.000184834	0.000415877	0.000138626	0.000462086	0	0.000693129	0.000462086	0.000785546	0	0.000877963	0.00110901	0.000508294	0.000184834	0.000138626	0.000739337	0	9.24171711103923e-05	0.00097038	0.00730096	0.00134005	9.24171711103923e-05	0.000231043	0.000693129	0.00032346	0.000462086	0.000138626
d__Bacteria;p__Firmicutes;c__Clostridia;o__Clostridiales;f__Veillonellaceae;g__Phascolarctobacterium	0.00032346	0.000924172	0.000554503	0.000231043	0.000138626	0	0.000831755	0.000231043	0	0.000785546	0.000554503	0	0.00032346	0.000184834	0.000277252	0	0.000831755	0.000138626	0.000369669	0	0.00337323	9.24171711103923e-05	0.00120142	0	0.000231043	0.00254147	0.000554503	0.000231043	0	0	0	0	0	0	0	0	0	0	0.000231043	0	0.000184834	0.0097038	0.000231043	9.24171711103923e-05	0.000462086	0.000138626	0.00157109	9.24171711103923e-05	4.62085855551962e-05
d__Bacteria;p__Firmicutes;c__Clostridia;o__Clostridiales;f__Dehalobacteriaceae;g__Dehalobacterium	0.00032346	4.62085855551962e-05	0.000138626	0.000277252	0	0.000693129	0	0	0.000508294	0.00175593	0	9.24171711103923e-05	0	0.000138626	0.00110901	4.62085855551962e-05	0	4.62085855551962e-05	0	0.000231043	0.00258768	0.000277252	0	0.000831755	0	0.000184834	0.000462086	0.00152488	0.000415877	0.000508294	0.000831755	0	0.000508294	0.000231043	0	9.24171711103923e-05	0	0	0	0	0.000554503	0.000924172	0.000138626	0.00032346	0.00175593	0.00064692	0.000739337	0.00651541	0
d__Bacteria;p__Firmicutes;c__Bacilli;o__Lactobacillales;f__Aerococcaceae;g__Facklamia	0	9.24171711103923e-05	0	0	0.000415877	0.000369669	0	0.000600712	0.0010628	0.00392773	0	0	0	0	0	0	0	0	0.000138626	0	0.000508294	0.000138626	4.62085855551962e-05	0	0	0	0	9.24171711103923e-05	9.24171711103923e-05	0	0.000231043	0	0	0.000277252	0.0042974	0.000277252	0.00743958	0.000554503	0.000138626	0.000693129	0.00032346	0.000138626	0	0	0.000462086	0.000138626	0	0.000231043	0.000231043
d__Bacteria;p__Bacteroidetes;c__Bacteroidia;o__Bacteroidales;f__unclassified_Bacteroidales;g__unclassified_Bacteroidales	0.000184834	4.62085855551962e-05	0.000138626	0.000369669	0.000462086	0.000508294	0.00522157	0.000138626	0.00064692	9.24171711103923e-05	0	0.000277252	4.62085855551962e-05	0	0.00032346	0.00032346	0.000877963	0.00032346	0.000277252	0.000138626	0	0.000277252	0.000508294	0.00166351	0.00032346	0.000739337	9.24171711103923e-05	0	0.000462086	0	0.00032346	0.000138626	9.24171711103923e-05	0.000138626	0.00032346	0.000277252	4.62085855551962e-05	0.000231043	0.000184834	0.000277252	0.000554503	0	0.00064692	0.000184834	4.62085855551962e-05	0.000184834	9.24171711103923e-05	0	0.00032346
d__Bacteria;p__Firmicutes;c__Bacilli;o__Lactobacillales;f__Enterococcaceae;g__Enterococcus	0	0.000369669	0.000739337	0.000508294	0.000462086	0.000508294	0.000415877	0.00157109	0.00115521	0.000415877	0	0.000231043	0.000231043	0.00032346	0.000693129	0.000693129	0.000415877	0.00110901	0.0010628	0.000877963	0.000231043	0	0.000231043	4.62085855551962e-05	0.000415877	0	0	0.000231043	0	0.000277252	0	0.000508294	0	0	0	0.000138626	0.00032346	0	0	0	0.000184834	0.000277252	0.000693129	0.000369669	0.000231043	0.000277252	0.000369669	0.000415877	0.000600712
d__Bacteria;p__Firmicutes;c__Bacilli;o__Lactobacillales;f__Streptococcaceae;g__unclassified_Streptococcaceae	9.24171711103923e-05	0.000831755	0.000508294	0.000785546	9.24171711103923e-05	9.24171711103923e-05	0.000462086	0.00221801	0	9.24171711103923e-05	0.000277252	4.62085855551962e-05	0	0.000138626	0.00397394	0.00097038	0	0.000369669	9.24171711103923e-05	4.62085855551962e-05	0	0.000369669	0.0021718	9.24171711103923e-05	0	9.24171711103923e-05	0.000184834	4.62085855551962e-05	0.000138626	0.000138626	0.000184834	0	9.24171711103923e-05	0.000138626	9.24171711103923e-05	4.62085855551962e-05	0.000138626	0.000138626	0.000277252	0	0	0.000138626	0.000462086	0.00101659	0	0	4.62085855551962e-05	0	0
d__Bacteria;p__Bacteroidetes;c__Bacteroidia;o__Bacteroidales;f__[Odoribacteraceae];g__Odoribacter	0.000554503	0.00032346	0	0	0.000277252	0.000231043	0	0	0	0	0	9.24171711103923e-05	0	0	0	0.000693129	0	0	9.24171711103923e-05	0	0.000277252	0.000231043	0	0	4.62085855551962e-05	0.000138626	0	9.24171711103923e-05	0.000277252	0	0.000138626	0	0	0	0	0	4.62085855551962e-05	0	0	0	0	0	0.00064692	9.24171711103923e-05	0	0	0	4.62085855551962e-05	4.62085855551962e-05
d__Bacteria;p__Tenericutes;c__Mollicutes;o__Anaeroplasmatales;f__Anaeroplasmataceae;g__Anaeroplasma	0	0	0	0	0	0	0	0	0.000138626	0	4.62085855551962e-05	0.00180213	0.000415877	0.000138626	0	9.24171711103923e-05	0.000138626	0	0.00110901	0	0.00388152	0	0.000138626	0.000554503	0	9.24171711103923e-05	0.00115521	0	0	0	0.000369669	9.24171711103923e-05	0	0.000231043	0	0	9.24171711103923e-05	0	0	0	0	0	0.00064692	0	0.00110901	0	0	4.62085855551962e-05	0
d__Bacteria;p__unclassified_d__Bacteria;c__unclassified_d__Bacteria;o__unclassified_d__Bacteria;f__unclassified_d__Bacteria;g__unclassified_d__Bacteria	0.000462086	0.000184834	0.000231043	4.62085855551962e-05	0.000138626	0.000415877	0.000739337	0.000138626	0	9.24171711103923e-05	0	0.000369669	0	0	0.00110901	0.000785546	0.000415877	0.00152488	0.000277252	0.00124763	0	0	0	0.000369669	0.000138626	0.000924172	0	4.62085855551962e-05	9.24171711103923e-05	0.000138626	4.62085855551962e-05	0.000138626	0	0	9.24171711103923e-05	0.000138626	0	9.24171711103923e-05	0.000462086	0.000138626	0	0	0.000462086	0.00032346	0.000231043	4.62085855551962e-05	0	0	0
d__Bacteria;p__Actinobacteria;c__Actinobacteria;o__Actinomycetales;f__Yaniellaceae;g__Yaniella	0	0	0	0	0.000277252	0.000554503	0	0.00318839	0.000785546	0.00263389	0	0	0	0	0	0	0	0	0.00032346	0	0	0	0	0	0	0	0	0	0	0	0	0	0	0	0.00212559	0	0.00166351	0	0.000369669	0.000231043	0	0	0	0	0	0	0	0	0
d__Bacteria;p__Firmicutes;c__Bacilli;o__Lactobacillales;f__Lactobacillaceae;g__unclassified_Lactobacillaceae	0.00115521	0.000415877	0.000693129	0.000462086	0.000415877	0.000369669	0.000554503	0	0.000462086	0	9.24171711103923e-05	0.000184834	0	0.000184834	9.24171711103923e-05	0.000415877	9.24171711103923e-05	0.000138626	0.000231043	0.000138626	4.62085855551962e-05	4.62085855551962e-05	0	0.000462086	9.24171711103923e-05	0.000369669	0	9.24171711103923e-05	0.000138626	0.000184834	0.00032346	0.0010628	0.000184834	0.000369669	0	4.62085855551962e-05	9.24171711103923e-05	4.62085855551962e-05	0.000739337	4.62085855551962e-05	0.000231043	0	0.000462086	0.000369669	0	0.000184834	4.62085855551962e-05	0	9.24171711103923e-05
d__Bacteria;p__Proteobacteria;c__Epsilonproteobacteria;o__Campylobacterales;f__Helicobacteraceae;g__Flexispira	0.000138626	0.000877963	0	0.000138626	0	0.00152488	0	0	0.000231043	9.24171711103923e-05	0	9.24171711103923e-05	0	0	0.000138626	0	0	0.00120142	0	0	0	0.00032346	0.000184834	0	0	0.000231043	0	0	0.00383531	0	0.00032346	0	0	0	0	0	0	0	0.000138626	0	0.000554503	0	0	0	0	0	0	0	0
d__Bacteria;p__Bacteroidetes;c__Bacteroidia;o__Bacteroidales;f__[Barnesiellaceae];g__unclassified_[Barnesiellaceae]	0	0.000184834	0	0.000415877	0.000231043	0.000138626	0.000785546	0.000369669	0	0	0	0.000184834	0	0	0	0.000138626	0.000369669	0	0	9.24171711103923e-05	0.000924172	0	9.24171711103923e-05	0.000138626	0	0	0.000231043	0.000277252	0.00032346	0	0	0	0	9.24171711103923e-05	0.000369669	0	0	0	0	0.000369669	0.000785546	0.000138626	0.000138626	0.000138626	0	0	0.000831755	0	0.000184834
d__Bacteria;p__Bacteroidetes;c__Bacteroidia;o__Bacteroidales;f__[Odoribacteraceae];g__Butyricimonas	0	0.000277252	0.000138626	9.24171711103923e-05	0	0.000138626	0.000138626	0.000138626	0.000184834	0	0	0	0	4.62085855551962e-05	0	0	0	0	0	0	0.000369669	0	0.000184834	0.000231043	0	0	0.00032346	0.000785546	0.000462086	0	0	0	0.000554503	9.24171711103923e-05	0.000184834	0	9.24171711103923e-05	0.000415877	0.000231043	0.000600712	0.000785546	0	0	0	0	0	0.000739337	0	0.000231043
d__Bacteria;p__Firmicutes;c__Bacilli;o__Lactobacillales;f__Aerococcaceae;g__unclassified_Aerococcaceae	0	0	0	0	9.24171711103923e-05	0	0	0.00101659	0.000184834	0.00286493	0	0	0	0	0	0	0	0	0	0	4.62085855551962e-05	0	0	0	0	0	0	0	0	0	0	0	0	0	0.00138626	0	0.00249526	4.62085855551962e-05	0	0.000508294	0	0	0	0	0	0	0	0	0
d__Bacteria;p__Proteobacteria;c__Gammaproteobacteria;o__Pasteurellales;f__Pasteurellaceae;g__Aggregatibacter	0	0	0	0	9.24171711103923e-05	0	0	0	0	0	0	0	0	0	0	0	4.62085855551962e-05	0	0	0	0	0	0	0	0	0	0	0	0	0	0.000184834	0	0	0.000184834	0.000184834	0	0.00804029	0	0	0	0	0	0	0	0	0	0	0	0
d__Bacteria;p__Firmicutes;c__Clostridia;o__Clostridiales;f__Peptococcaceae;g__rc4-4	0	0.000184834	0	0	0.00032346	0.000508294	0	0	0.000277252	0.000184834	0	0.000138626	0.000231043	0	0	0.000554503	0	0	9.24171711103923e-05	0	0.000184834	0.000184834	0	0	9.24171711103923e-05	9.24171711103923e-05	0.000277252	0.000277252	0	0.000231043	4.62085855551962e-05	0	0	0	0	0.000415877	0.000231043	0.000277252	0	4.62085855551962e-05	0.000138626	0.000554503	0	9.24171711103923e-05	0.000184834	0.000508294	0.000184834	0	0.000554503
d__Bacteria;p__Firmicutes;c__Erysipelotrichi;o__Erysipelotrichales;f__Erysipelotrichaceae;g__Clostridium	0	0	0	0	0	0	0.00910309	0	0	0.000184834	0	0	0	0	0	0	0	0	0	0	0	0	0	0	0	0	0	4.62085855551962e-05	0	0	0	0	0	0	0	0	0	0	0	0	0	0	0	0	0	0	0	0	0
d__Bacteria;p__Firmicutes;c__Bacilli;o__Lactobacillales;f__unclassified_Lactobacillales;g__unclassified_Lactobacillales	0	0.000369669	4.62085855551962e-05	0.000184834	0.000138626	0.000138626	0	0.000785546	4.62085855551962e-05	0.000508294	4.62085855551962e-05	0.000184834	0.000369669	0.000508294	0.000508294	0.000369669	4.62085855551962e-05	0.000231043	0.000184834	0.000184834	4.62085855551962e-05	0.000138626	0.00032346	0.000138626	0	0.000277252	0.000184834	4.62085855551962e-05	0	4.62085855551962e-05	9.24171711103923e-05	0	4.62085855551962e-05	0.000231043	0.000415877	9.24171711103923e-05	0.00032346	0	4.62085855551962e-05	4.62085855551962e-05	0.000184834	9.24171711103923e-05	9.24171711103923e-05	4.62085855551962e-05	4.62085855551962e-05	0	0	0.000184834	4.62085855551962e-05
d__Bacteria;p__Proteobacteria;c__Gammaproteobacteria;o__Pseudomonadales;f__Moraxellaceae;g__Acinetobacter	0	0.000231043	0	0.000415877	0.000508294	0.000600712	0	0	0	0.00032346	0.000231043	0	0	0	0	0.000138626	0.000231043	0.00064692	0.000184834	0	0	0	0.000138626	0	0	0	0	0	0	0	0	0.000277252	0	9.24171711103923e-05	0	0	0	0	0.00152488	0	0	0.000369669	0	0.000739337	0.000138626	0.000184834	0	0	0
d__Bacteria;p__Firmicutes;c__Bacilli;o__Bacillales;f__unclassified_Bacillales;g__unclassified_Bacillales	0	0.000138626	0	0	4.62085855551962e-05	4.62085855551962e-05	0	9.24171711103923e-05	0	0.000138626	0	0.000369669	0	0	0	0	0	0	0	0.00032346	0	0.000462086	0	0	0	0	0	0	0	4.62085855551962e-05	0	0	0	0	0.00207939	0	0.00147867	0.00097038	0.000739337	0.000785546	0.000138626	0.000138626	0	0	0	0	0	0	0
d__Bacteria;p__Firmicutes;c__Bacilli;o__Bacillales;f__Staphylococcaceae;g__unclassified_Staphylococcaceae	0	0	0	0	4.62085855551962e-05	0	0	0.000462086	0.000739337	0.000831755	0	0	0	0	0.000138626	0	0	0	0	0.000831755	0	0	0	0	0	0	0	0	0	0	0	0	0	0	0.000415877	0	0.00115521	0.000554503	0.000877963	0	0	0	0	0	0	0	0	0	0
d__Bacteria;p__Proteobacteria;c__Betaproteobacteria;o__Burkholderiales;f__Alcaligenaceae;g__Sutterella	0	0.000138626	9.24171711103923e-05	0	0	0.000277252	0.00129384	0.000231043	4.62085855551962e-05	0	0	0	9.24171711103923e-05	0	0.000138626	0.000877963	9.24171711103923e-05	0.000138626	0.000231043	0.000138626	0.000369669	0	4.62085855551962e-05	0	0.000231043	0.00064692	0	0	0	0	0	0	0	0	9.24171711103923e-05	0.000231043	0	0	0.000138626	0.000277252	0	0	0.000785546	0	0	0	0	0	0
d__Bacteria;p__Cyanobacteria;c__4C0d-2;o__YS2;f__unclassified_YS2;g__unclassified_YS2	0.000138626	0	0	0.000693129	0	0	0.000184834	0	4.62085855551962e-05	0	0	0	0	0.000138626	0	0	0	0	0	0.00032346	9.24171711103923e-05	0.000231043	0	0	0	0	0.000184834	0.000415877	0.000739337	0.000184834	0.000462086	0	0.000508294	0.000138626	0	0.00032346	0.000138626	0	0	9.24171711103923e-05	0	0.000138626	0	0.000184834	0.000277252	0	4.62085855551962e-05	9.24171711103923e-05	0
d__Bacteria;p__Actinobacteria;c__Actinobacteria;o__Actinomycetales;f__Actinomycetaceae;g__Actinomyces	0	0	0	0	0	0	0	0.000277252	0.000231043	0	0	0	0	0	0	0	0	0.00032346	0	0	0.000277252	0	0	0	0	0	0	0.000138626	0	0	0.000231043	0	0	0	0.000184834	0	0	0	0	0.000277252	0	0	0	0	0.00032346	0.000739337	0.000231043	9.24171711103923e-05	0.000369669
d__Bacteria;p__Firmicutes;c__Clostridia;o__Clostridiales;f__Lachnospiraceae;g__Clostridium	0	0	0	0	0	0	0.00157109	0	0	0	0	0	0	0	0.00064692	0	0	0.000877963	0	0	0.000693129	0	0	0	0	0	0	0.00032346	0	4.62085855551962e-05	0	0	0	0	0	0	0	0	0	0	0	0	0	0	0	0	0.00064692	0	0
d__Bacteria;p__Firmicutes;c__Clostridia;o__Clostridiales;f__Ruminococcaceae;g__Butyricicoccus	0	0	0	0.000138626	0	0	0.0042974	0	0	0	9.24171711103923e-05	0	0	0	0	0	0	0	0	0	0	0	0	0	0	0	0	0	0	4.62085855551962e-05	0	0	0	0	0	9.24171711103923e-05	0	0	0	0	0	0.00138626	0	0	0	0	0	0	0.000277252
d__Bacteria;p__Firmicutes;c__Clostridia;o__Clostridiales;f__Christensenellaceae;g__Christensenella	0	0	0	0	0	0	0.000184834	0	0	0.000415877	0	0	0	0	0	0	0	0	0	0	0.000231043	0.000277252	0	0	0	0	0.000462086	0.000138626	0.000369669	0.000184834	0	0	0	0	0.000138626	0.000184834	0	4.62085855551962e-05	0	0	0	9.24171711103923e-05	0	0	0.000184834	0	0.000231043	0	4.62085855551962e-05
d__Bacteria;p__Proteobacteria;c__Betaproteobacteria;o__Burkholderiales;f__Comamonadaceae;g__Hydrogenophaga	0	0	0	0	0	0	0	0	0	0	0.000369669	0.000600712	0.000184834	0.000462086	0.000184834	0.000277252	9.24171711103923e-05	0	0	0	0	0	0	0	0	0	0	0	0	0	0	0	0	0	0	0	0	0	0	0	0	0	0	0	0	0	0.000138626	0.000138626	0
d__Bacteria;p__Firmicutes;c__Clostridia;o__Clostridiales;f__Ruminococcaceae;g__Anaerotruncus	0	0	9.24171711103923e-05	0	0	0	0	0	0	0	0	0	0	0	0	0	0	0	0	0	0	0	0	0	0	0	0	4.62085855551962e-05	0	4.62085855551962e-05	0	0	0	0	0	0.000138626	0	0	0	0	0	0	0	0	0.000277252	0	9.24171711103923e-05	0	0
d__Bacteria;p__Firmicutes;c__Erysipelotrichi;o__Erysipelotrichales;f__Erysipelotrichaceae;g__Coprobacillus	0	0.000508294	0	0.000138626	0	0	0	9.24171711103923e-05	0	0	0.000184834	9.24171711103923e-05	0	0	0	4.62085855551962e-05	0	9.24171711103923e-05	0	0	0	0	0	4.62085855551962e-05	0	4.62085855551962e-05	0	0	0	0	0	0	0	0	0	0	0	0	0	0	0	0.000277252	0.000138626	0	0	0	0	0	0
d__Bacteria;p__Firmicutes;c__Bacilli;o__Bacillales;f__Planococcaceae;g__Sporosarcina	0	0	0	0	0	0	0	0.00032346	0	0.000693129	0	0	0	0	0	0	0	0	0	0	0	0	0	0	0	0	0	0	0.000138626	0	0	0.000184834	0	0	0.00115521	0.000138626	0.000785546	0.000369669	0	0	0	0	0	0	0	0	0	0	0
d__Bacteria;p__Firmicutes;c__Clostridia;o__Clostridiales;f__Peptococcaceae;g__unclassified_Peptococcaceae	0	0	0	4.62085855551962e-05	4.62085855551962e-05	0	0	0	0	0	4.62085855551962e-05	0	0	9.24171711103923e-05	0	0	0	0	0	0	0	0	0	0	0	0	0	0.00032346	9.24171711103923e-05	0.00032346	0	0	0	0	0	0.000600712	0	0	0.000138626	0	0.00032346	0	0	0	0.000184834	0	0.000184834	9.24171711103923e-05	0
d__Bacteria;p__Firmicutes;c__Bacilli;o__Bacillales;f__Bacillaceae;g__Bacillus	0	0	0	0	0	9.24171711103923e-05	0	0.000369669	0	0.00138626	0	0	0	0	0	0	0	0	0	0	0	0	0	0	0	0	0.00064692	4.62085855551962e-05	0	9.24171711103923e-05	0	0	0	0	0.000369669	0.000415877	0	0	0	4.62085855551962e-05	0	0	0	0	0	0	0	0	4.62085855551962e-05
d__Bacteria;p__Firmicutes;c__Bacilli;o__Gemellales;f__unclassified_Gemellales;g__unclassified_Gemellales	9.24171711103923e-05	4.62085855551962e-05	9.24171711103923e-05	0	0.000415877	0	0.000138626	0.000277252	0.000277252	0.000277252	0	0	4.62085855551962e-05	0.00032346	0	0	0	0	0	0.000138626	0	0	0	0	0	0	0	0	0	4.62085855551962e-05	0	4.62085855551962e-05	0	0.000600712	0.000277252	4.62085855551962e-05	0.00032346	0.000184834	4.62085855551962e-05	9.24171711103923e-05	0	0	0	0	0	0	0	0	0
d__Bacteria;p__Proteobacteria;c__Deltaproteobacteria;o__Desulfovibrionales;f__Desulfovibrionaceae;g__Bilophila	0	0	0	0.000138626	0	0	0.000924172	0	0	0	0.000231043	0	0	0	0	0	0	0	0	0	0.000138626	0	4.62085855551962e-05	0	0	0	0	0	0	0.000184834	0	0	0	0	0	0.00207939	9.24171711103923e-05	0	0	0	0	0.000231043	0	0	0	0.000138626	0	4.62085855551962e-05	0
d__Bacteria;p__Proteobacteria;c__Gammaproteobacteria;o__Enterobacteriales;f__Enterobacteriaceae;g__Enterobacter	0	0	0	0	0	0	0	0	0	0	0	0.000184834	0.000277252	0	0	0	0	0	0	0.00032346	0	0	0	0	0	0	0	0	0	0	0.000739337	0.000415877	0.000554503	0.000462086	0	0.000369669	0	0	0	0	0	0	0	0	0	0	0	0	0
d__Bacteria;p__Firmicutes;c__Bacilli;o__Bacillales;f__Bacillaceae;g__Virgibacillus	0	0	0	0	0	0	0	0.000369669	0.000924172	0.00212559	0	0	0	0	0	0	0	0	0	0	0	0	0	0	0	0	0	0	0	0	0	0	0	0	0	0	0	0	0	0	0	0	0	0	0	0	0	0	0
d__Bacteria;p__Firmicutes;c__Bacilli;o__Lactobacillales;f__Lactobacillaceae;g__Pediococcus	0.000231043	4.62085855551962e-05	4.62085855551962e-05	9.24171711103923e-05	4.62085855551962e-05	0	4.62085855551962e-05	9.24171711103923e-05	4.62085855551962e-05	0	0.000184834	9.24171711103923e-05	0	9.24171711103923e-05	0.000138626	0.000231043	4.62085855551962e-05	0	9.24171711103923e-05	0	0	4.62085855551962e-05	0	0	0	0	9.24171711103923e-05	4.62085855551962e-05	4.62085855551962e-05	9.24171711103923e-05	0.000369669	0.000184834	0.000184834	9.24171711103923e-05	9.24171711103923e-05	0	9.24171711103923e-05	0	4.62085855551962e-05	0.000231043	0	0	0	0	0	0	4.62085855551962e-05	0	4.62085855551962e-05
d__Bacteria;p__Bacteroidetes;c__Bacteroidia;o__Bacteroidales;f__Prevotellaceae;g__unclassified_Prevotellaceae	0	0	0	0	0	0.000369669	0.00110901	0	0	0	0	0	0	0	0	0	0.000554503	0	0	0	0	0	0.000600712	0	0	0	0	0	0	0	0	0	0	0	0	0	0	0	0	0	0	0	0	0	0	0	0	0	0
d__Bacteria;p__Bacteroidetes;c__Bacteroidia;o__Bacteroidales;f__Marinilabiaceae;g__Ruminofilibacter	0	0	0	0.000138626	4.62085855551962e-05	0	0.000462086	0.000369669	0.000231043	0	0.00032346	0	0.000231043	0	4.62085855551962e-05	0	0	0.000184834	4.62085855551962e-05	0	0	0	0	0	0	0	0	0	0	0	0	0	0	0	0	0	0	0	0	0	0	0	0	4.62085855551962e-05	9.24171711103923e-05	0	0.000462086	0.000277252	0
d__Bacteria;p__Bacteroidetes;c__Bacteroidia;o__Bacteroidales;f__Rikenellaceae;g__Alistipes	0.000138626	4.62085855551962e-05	0	4.62085855551962e-05	0	0	0.00032346	0	9.24171711103923e-05	0	0	0	0	4.62085855551962e-05	4.62085855551962e-05	9.24171711103923e-05	0.000138626	0	0	0	0	0	9.24171711103923e-05	0.000138626	0	4.62085855551962e-05	0.000184834	0	9.24171711103923e-05	0	9.24171711103923e-05	4.62085855551962e-05	0	0.000138626	0	0	4.62085855551962e-05	0	4.62085855551962e-05	4.62085855551962e-05	0.000184834	0	9.24171711103923e-05	9.24171711103923e-05	0	9.24171711103923e-05	9.24171711103923e-05	0	0
d__Bacteria;p__Proteobacteria;c__Gammaproteobacteria;o__Enterobacteriales;f__Enterobacteriaceae;g__Klebsiella	0.000184834	0	0	0	0	0.000277252	0	0.000184834	0	0	0.000415877	0.000277252	0.000277252	0	0	0	0	0	0	0	0	0	0	0	0	0	0	0	0	0	0	0	0	0	0	0	0	0	0	0	0	9.24171711103923e-05	0	0.000462086	0	0	0	0	0
d__Bacteria;p__Proteobacteria;c__Gammaproteobacteria;o__Pseudomonadales;f__Pseudomonadaceae;g__Pseudomonas	0.000231043	0	0	0	0	0.000415877	0.000600712	0.000554503	0	0	0	0	0	0	0	0	0	0	0	0	0	0	0	0	0	0	0	0	0	0	0	0	0	0	0	0	0	0	0	0	0.000369669	0	0.00032346	0.000138626	0.000138626	0	0.00032346	0.000231043	0
d__Bacteria;p__Proteobacteria;c__Betaproteobacteria;o__Burkholderiales;f__Comamonadaceae;g__Comamonas	0	0	0	0	0	0	0	0	0	0	0	0	0	0	0	0	0	0	0	0	0	0	0	0	0	0	0	0	0	0	0.000554503	0.000462086	0.000462086	0.000600712	0	0	0	0	0	0	0	0	0	0	0	0	0	0	0
d__Bacteria;p__Firmicutes;c__Clostridia;o__Clostridiales;f__Peptostreptococcaceae;g__Clostridium	0	0	0	0	0	0	0	0.000138626	0	0	0	0	0	0	0	0	0	0	0	0	0	0	0	0	0	0	0	9.24171711103923e-05	0	0	9.24171711103923e-05	0	0	0	0	0	0	0	0.000462086	0.000184834	9.24171711103923e-05	0	0	0	0	0	0	0	9.24171711103923e-05
d__Bacteria;p__Fusobacteria;c__Fusobacteriia;o__Fusobacteriales;f__Fusobacteriaceae;g__unclassified_Fusobacteriaceae	0	0.000138626	0.000184834	0	0	0.000184834	0.000231043	0	0	0	0.000138626	0	0.000231043	0	0.000277252	0	0.000184834	0	0	0	0	0	0	0	0	9.24171711103923e-05	0	0	0	0	0	0	0	0	0	0	0	0	0	0	0	0.000138626	0	0	0	0.000231043	0	0	0
d__Bacteria;p__Deferribacteres;c__Deferribacteres;o__Deferribacterales;f__Deferribacteraceae;g__Mucispirillum	0	0.000184834	0	0	0	0.000231043	0	0	0	0	0	0	0	0	9.24171711103923e-05	0	0	0	0	0	0.000138626	0	0	0	0	0	0	0.000277252	0.000831755	0	0	0	0	0	0	0	0	0	0	0	0	0	0	0	0	0	0	0	0
d__Bacteria;p__Firmicutes;c__Bacilli;o__Lactobacillales;f__Carnobacteriaceae;g__Trichococcus	0	0	0	0	0.000184834	0.000231043	0	0.000600712	0	0.000924172	0	0	0	0	0	0	0	0	0	0	0	0	0	0	0	0	0	0	0	0	0	0	0	0	0.000277252	0	0	0	0	0	0	0	0	0	0	0	0	0	0
d__Bacteria;p__Firmicutes;c__Clostridia;o__Clostridiales;f__Lachnospiraceae;g__Anaerostipes	0	0	0	0	0	0	0	0	0	0	0	0	0	0	0	0	0.000184834	0	0	0	0	0	0	0	0.000462086	0	0	0	0.000231043	0	0	0	0.000231043	0	0	0	0	0	0	0	0	0	0	0	0	0	0	0	0
d__Bacteria;p__Firmicutes;c__Clostridia;o__Clostridiales;f__Dehalobacteriaceae;g__unclassified_Dehalobacteriaceae	0	4.62085855551962e-05	0.00032346	0.000277252	0	0	0	0	0	9.24171711103923e-05	0	0	0	0	0	0	0	0	0	0	0	0.000184834	0	0	0	0	0	0	0	0	0	0	0	0	0	9.24171711103923e-05	0	0	0	0	0	0.000554503	0.000277252	0	0	0	0	0	0
d__Bacteria;p__Proteobacteria;c__Alphaproteobacteria;o__unclassified_Alphaproteobacteria;f__unclassified_Alphaproteobacteria;g__unclassified_Alphaproteobacteria	0	0	0	0	0	0	0	0	4.62085855551962e-05	0	0	0	0	0	0	0	0	0	0	4.62085855551962e-05	0	0	0	0	0	0	0	0	4.62085855551962e-05	0	0	0	0	0	0	0	0.00110901	0	0	0	0.000277252	0	0	0	0	0	0.000138626	0	0
d__Bacteria;p__Firmicutes;c__Erysipelotrichi;o__Erysipelotrichales;f__Erysipelotrichaceae;g__[Eubacterium]	0	0	0	0	0	0	0.00101659	0	0	0	0	0	0	0	0	0	0	0	0	0	0.000231043	0	0	0	0	0	0	0	0	0	0	0	0	0	0	0	0	0	0	0	0	0	0	0	0	0	0	0	0
d__Bacteria;p__Tenericutes;c__RF3;o__ML615J-28;f__unclassified_ML615J-28;g__unclassified_ML615J-28	0	0	0	0	0	0	0	0	0	0	0	0	0	0	0	0	0	0	0	0	9.24171711103923e-05	0.000138626	0	0	0	0	0	0	0.00129384	0	0	0	0	0	0	0	0	0	0	0	0	0	0	0	0	0	0	0	0
d__Bacteria;p__Firmicutes;c__Erysipelotrichi;o__Erysipelotrichales;f__Erysipelotrichaceae;g__Holdemania	0	0	0	0	0	0	0.00143247	0	0	0.000184834	0	0	0	0	0	0	0	0	0	0	0	0	0	0	0	0	0	0	0	0	0	0	0	0	0	0	0	0	0	0	0	0	0	0	0	0	0	0	0
d__Bacteria;p__Bacteroidetes;c__Bacteroidia;o__Bacteroidales;f__[Barnesiellaceae];g__Barnesiella	0	0	0	0	0	9.24171711103923e-05	0.000138626	4.62085855551962e-05	0	9.24171711103923e-05	0	4.62085855551962e-05	0	0	0	0	0	4.62085855551962e-05	0	4.62085855551962e-05	4.62085855551962e-05	0	0	0	0	4.62085855551962e-05	0	0	9.24171711103923e-05	0	0	0	0	0	4.62085855551962e-05	4.62085855551962e-05	0	0	0	9.24171711103923e-05	0.000184834	0	0	0	0	0	0	0	0
d__Bacteria;p__Firmicutes;c__Bacilli;o__Bacillales;f__Bacillaceae;g__unclassified_Bacillaceae	4.62085855551962e-05	0	0	0	0	0	0	4.62085855551962e-05	4.62085855551962e-05	4.62085855551962e-05	0.000184834	0	0	0	0	0	0	0	0	0.000184834	0	0	0	0	0	0	0	0	0	4.62085855551962e-05	0	0	0	0	0	0	9.24171711103923e-05	0	0	4.62085855551962e-05	0	0	0	0	0	0	0	0	0
d__Bacteria;p__Proteobacteria;c__Gammaproteobacteria;o__Enterobacteriales;f__Enterobacteriaceae;g__Escherichia	0	0	0	0	0	0	0	0	0	0	0	0	0	0	0	0	0	0	0	0	0	0	0	0	0	0	0	0	0	0	0	0	0	0	0	0	0	0	0	0	0	0	0	0	0	0	0	0	0
d__Bacteria;p__Elusimicrobia;c__Elusimicrobia;o__Elusimicrobiales;f__Elusimicrobiaceae;g__Elusimicrobium	0	0	0	0	0	0	0	0	0	0	0	0	0	0	0	0	0	0	0	0	0	0	0	0	0	0	0.000369669	0	0	0	0	0	0	0	0	0.000369669	0	0	0	0	0	0	0	0	0	0	0	0	0
d__Bacteria;p__Firmicutes;c__Bacilli;o__Gemellales;f__Gemellaceae;g__unclassified_Gemellaceae	0	0	0	0	0	0	0	0	0.000231043	0	0	0	0	0	0.000231043	0	0	0	0.000231043	0	0	0	0	0	0	0	0	0.000184834	0	0	0	0	0	0	0	0	0	0	0	0.000184834	0	0	0	0	0	0	0	0	0.000231043
d__Bacteria;p__Firmicutes;c__Bacilli;o__unclassified_Bacilli;f__unclassified_Bacilli;g__unclassified_Bacilli	0	9.24171711103923e-05	0	0	0	4.62085855551962e-05	0	0	0	9.24171711103923e-05	0	0	4.62085855551962e-05	0	0	9.24171711103923e-05	0	0	0	0	4.62085855551962e-05	0	0	0	0	0	0	0	0	0	0	0	0	0.000369669	0	0	0	0	9.24171711103923e-05	9.24171711103923e-05	0	0	9.24171711103923e-05	0	0	0	0	0	0
d__Bacteria;p__Actinobacteria;c__Actinobacteria;o__Actinomycetales;f__Actinomycetaceae;g__N09	0	0	0	4.62085855551962e-05	0	0	0	0	0	0	0	0	0	0	0	0	0	0	0	0	0	0	0.000184834	0	0.000184834	0	0	0	0	0	0	0	0	0	0.000277252	0	0	9.24171711103923e-05	0	0	0	0	0	0	0	0	0.000277252	0	0.000138626
d__Bacteria;p__Proteobacteria;c__Gammaproteobacteria;o__Pasteurellales;f__Pasteurellaceae;g__Haemophilus	0	0	9.24171711103923e-05	0	0	0	0	0	0	0	0	0	0	0.000138626	0	0	0	0.000138626	0	0	9.24171711103923e-05	0	0	0	0	0	0	0	0	0	0	0	0	0	0	0.000184834	0	0	0	0	0	0	0	0	0	0	0	0	0
d__Bacteria;p__Proteobacteria;c__Betaproteobacteria;o__Neisseriales;f__Neisseriaceae;g__Neisseria	0	0	0	0	9.24171711103923e-05	0	0	0	0	0	0	0	0	0	0	0	9.24171711103923e-05	0.000138626	0	0	0	0	0	0.000184834	0	0	0	0	0	0	0	0	0	0	0	0	0	0	0	0	0	0	0	0	0	0	0	0	0
d__Bacteria;p__Bacteroidetes;c__[Saprospirae];o__[Saprospirales];f__Chitinophagaceae;g__Niabella	0	0	0	0	0	0	0	0	0	0	0	0	0	0	0	0	0	0	0	0	0	0	0	0	0	0	0	0	0	0	0	0	0	0	0	0	0.00032346	0.000369669	0.000508294	0	0	0	0	0	0	0	0	0	0
d__Bacteria;p__Actinobacteria;c__Actinobacteria;o__Actinomycetales;f__Brevibacteriaceae;g__Brevibacterium	0	0	0	0	0	9.24171711103923e-05	0	0.000138626	0.000508294	0.000231043	0	0	0	0	0	0	0	0	0	0	0	0	0	0	0	0	0	0	0	0	0	0	0	0	0	0	0.000184834	0	0	0	0	0	0	0	0	0	0	0	0
d__Bacteria;p__Firmicutes;c__Bacilli;o__Bacillales;f__Bacillaceae;g__Natronobacillus	0	0	0	0	0.000231043	0.000184834	0	0	0	0	0	0	0	0	0	0	0	0	0	0	0	0	0	0	0	0	0	0	0	0	0	0	0	0	0.000600712	0	0	0	0	0	0	0	0	0	0	0	0	0	0
d__Bacteria;p__Actinobacteria;c__Coriobacteriia;o__Coriobacteriales;f__Coriobacteriaceae;g__Collinsella	0	0	0	0.000231043	0.000231043	0	0	0	0	0	0	0	0	0	0	0	0	0	0	0	9.24171711103923e-05	0	0	0.000138626	0	0	0	0	0	0	0	0	0	0	0	0	0	0	0	0	0	0	0	0	0	0	0	0	0
d__Bacteria;p__Firmicutes;c__Clostridia;o__Clostridiales;f__Eubacteriaceae;g__Anaerofustis	0	0	0	0	0	0	9.24171711103923e-05	0	0	0	0	0	9.24171711103923e-05	0	0	0	0	0	0	0	0	0	0	0	0	0	0	0	9.24171711103923e-05	9.24171711103923e-05	0	0	0	0	4.62085855551962e-05	0	0	0	0	0	9.24171711103923e-05	0	0	0	0.00032346	0	0	4.62085855551962e-05	0
d__Bacteria;p__Proteobacteria;c__Alphaproteobacteria;o__Caulobacterales;f__Caulobacteraceae;g__Brevundimonas	0	0	0	0	0.000231043	0	0	0	0	0	0	0	0	0	0	0	0.00032346	0	0	0	0	0	0	0	0	0	0	0	0	0	0	0	0	0	0	0	0	0	0	0	0	0	0	0	0.000138626	0	0	0	0
d__Bacteria;p__Proteobacteria;c__Gammaproteobacteria;o__HOC36;f__unclassified_HOC36;g__unclassified_HOC36	0	0	0	0	0	0	0	0	0	0	0	0	0	0	0	0	0	0	0	0	0	0	0	0	0	0	0	0	0	0	0	0.000277252	0	0.00032346	0	0.000231043	0	0	0	0	0	0	0	0	0	0	0	0	0
d__Bacteria;p__Proteobacteria;c__Betaproteobacteria;o__Burkholderiales;f__Comamonadaceae;g__Limnobacter	0	0	0	0	0.000415877	0	0	0	0	0	0	0	0	0	0	0	0	0	0	0	0	0	0	0	0	0	0	0	0	0	0	0	0	0	0	0	0.000277252	0.000184834	0	0	0	0	0	0	0.000138626	0	0	0	0
d__Bacteria;p__Bacteroidetes;c__Bacteroidia;o__Bacteroidales;f__Porphyromonadaceae;g__unclassified_Porphyromonadaceae	0	0	0	0	0	0	0	0	0	0	0	0	0	0.000138626	0.000138626	0	0	0	0	0	0	0	0	0	0	0	0	0	0	0	0	0	0	0	0	0	0	0	0	0	0	4.62085855551962e-05	0	0	0	0	0	0	0
d__Bacteria;p__Proteobacteria;c__Betaproteobacteria;o__Gallionellales;f__Gallionellaceae;g__Gallionella	0	0	0	0	0	0	0	0	0.000554503	0	0	0	0	0	0	0	0	0	0	0	0	0	0	0	0	0	0	0	0	0	0	0	0	0	0	0	0	0	0	0	0	0	0	0	0	0	0	0	0.000369669
d__Bacteria;p__Actinobacteria;c__Actinobacteria;o__Actinomycetales;f__Micrococcaceae;g__Arthrobacter	0	0	0	0	0	0	0	0	0	0	0	0	0	0	0	0	0	0	0	0	0	0	0	0	0	0	0	0.000231043	0	0	0.000231043	0	0	0	0	0.000277252	9.24171711103923e-05	0	0	0	0	0	0	0	0	0	0	0	0
d__Bacteria;p__Proteobacteria;c__Gammaproteobacteria;o__Xanthomonadales;f__Xanthomonadaceae;g__Stenotrophomonas	0	0	0	0	0.000138626	0.000462086	0	0	0	0	0	0	0	0	0	0	0	0	0	0	0	0	0	0	0	0	0	0	0	0	0	0	0	0	0	0	0	0	0	0	0	0	0	0	4.62085855551962e-05	9.24171711103923e-05	0	0	0
d__Bacteria;p__Proteobacteria;c__Betaproteobacteria;o__Burkholderiales;f__Oxalobacteraceae;g__Massilia	0	0	0	0	0	0	0	0	0	0	0	0	0	0	0	0	0	0	0	0	0	0	0	0	0.000415877	0	0	0	0.000277252	0	0	0	0	0	0	0	0	0	0	0	0	0	0	0	0	0	0	0	0
d__Bacteria;p__Cyanobacteria;c__Chloroplast;o__Streptophyta;f__unclassified_Streptophyta;g__unclassified_Streptophyta	0	0	0	0	0	0	0	0	0	0	0	0	0	0	0	0	0	0	0	0	0	0	0	0	0	0	0	0	9.24171711103923e-05	9.24171711103923e-05	0	0	0	0	0.000600712	0	0	0	0	0	0	0	0	0	0	0	0	0	0
d__Bacteria;p__Firmicutes;c__Bacilli;o__Bacillales;f__Planococcaceae;g__unclassified_Planococcaceae	0	0	0	0	0	4.62085855551962e-05	0	4.62085855551962e-05	0	9.24171711103923e-05	0	0	0	0	0	0	0	0	0	0	0	0	0	0	0	0	0	0	0	0	0	0	0	0	9.24171711103923e-05	0	9.24171711103923e-05	0	0	0.000138626	0	4.62085855551962e-05	0.000184834	0	4.62085855551962e-05	0	0	0	0
d__Bacteria;p__Firmicutes;c__Clostridia;o__Clostridiales;f__Veillonellaceae;g__Veillonella	0	0	0	0	0	0	0	0	0	0	9.24171711103923e-05	0	0.000138626	0.000138626	0	0	9.24171711103923e-05	0	0	0	0	0	0	0	0	0	0	0	0	0	0	0	0	0	0	0	0	0	0	0	0	0	0	0	0	0	0	0	9.24171711103923e-05
d__Bacteria;p__Bacteroidetes;c__Bacteroidia;o__Bacteroidales;f__Porphyromonadaceae;g__Petrimonas	0	0	0	0	0	0	0	0	0	0	0	0	0	0	0	0	0	0	0.000138626	0.000231043	0	0	0.000138626	0	0	0	0	0	0	0	0	0	0	0	0	0	0	0	0	0	0	0	0	0	0	0	0	0	0
d__Bacteria;p__Firmicutes;c__Clostridia;o__Clostridiales;f__Veillonellaceae;g__Megamonas	0	0	0	0	0	0	0	0	0	0	0	0.000184834	0	0	0	0	0	0	0	0	0	0	0	0	0	0	0	0	0	0	0	0	0	0	0	0	0	0	0.000369669	0	0	0	0	0	0	0	0	0	0
d__Bacteria;p__Actinobacteria;c__Actinobacteria;o__Bifidobacteriales;f__Bifidobacteriaceae;g__unclassified_Bifidobacteriaceae	0	0	0	0	0	0	0	0	0	0	0	0	0.00064692	0	0	0	0	0	0	0	0	0	0	0	0	0	0	0	0	0	0	0	0	0	0	0	0	0	0	0	0	0	0	0	0	0	0	0	0
d__Bacteria;p__Proteobacteria;c__Betaproteobacteria;o__Burkholderiales;f__Burkholderiaceae;g__Lautropia	0.000231043	0	0	0	0	9.24171711103923e-05	0	0	0	0	0	0	0	0	0	0	0	0	0	0	0	0	0	0	0	0	0	0	0	0	0	0	0	0	0	0	0	0	0	0	0	0	0	0	0	0	0	0	0
d__Bacteria;p__Proteobacteria;c__Epsilonproteobacteria;o__Campylobacterales;f__Helicobacteraceae;g__unclassified_Helicobacteraceae	9.24171711103923e-05	0.000138626	0	4.62085855551962e-05	0	0	0	0	0	0	0	0	0	0	0	0	0	0	0	0	0	0	0	0	0	0	0	0	0	0	0	0	0	0.000231043	0	0	0	0	0	0	0	0	0	0.000138626	0	0	0	0	0
d__Bacteria;p__Firmicutes;c__Bacilli;o__Bacillales;f__Planococcaceae;g__Lysinibacillus	0	0	0.000600712	0	0	0	0	0	0	0	0	0	0	0	0	0	0	0	0	0	0	0	0	0	0	0	0	0	0	0	0	0	0	0	0	0	0	0	0	0	0	0	0	0	0	0	0	0	0
d__Bacteria;p__Firmicutes;c__Bacilli;o__Lactobacillales;f__Carnobacteriaceae;g__Granulicatella	0	0	0	0	0	0	0	0	0	0	0	0	0.000184834	0	0	0	0	0	0	0	0	0	0	0	0	0	0	0	0	0	0	0	0	0	0	0	0	0	0.000277252	0	0	0	0	0	0	0	0	0	0
d__Bacteria;p__Proteobacteria;c__Betaproteobacteria;o__Burkholderiales;f__Alcaligenaceae;g__Achromobacter	0	0	0	0	0	0	0	0	0	0	0	0	0	0	0	0	0.000184834	0	0	0	0	0	0	0	0	0	0	0	0	0	0	0	0	0	0	0	0	0	0	0	0	0	0	0	0	0	0	0	0
d__Bacteria;p__Actinobacteria;c__Coriobacteriia;o__Coriobacteriales;f__Coriobacteriaceae;g__Olsenella	0	0	0	0	0	0	0	0	0	0	0	0	0	0	0	0	0	0	0	0	0	0	0	0	0	0	0	0	0	0	0	0	0	0	0	0	0	0	0	0	0	0	0.000138626	0	0	0	0	0	0
d__Bacteria;p__Firmicutes;c__Clostridia;o__Clostridiales;f__Clostridiaceae;g__02d06	0	0	0	0	0	0	0	0	9.24171711103923e-05	0	0	4.62085855551962e-05	0	0	0	0	0	0	0.000231043	0	0	0	0	0	0	0	0	0	0	0	0	0	0	0	0	0	0	0	0	0	0	0	4.62085855551962e-05	0	4.62085855551962e-05	0	0	0	0
d__Bacteria;p__Actinobacteria;c__Actinobacteria;o__Actinomycetales;f__Actinomycetaceae;g__unclassified_Actinomycetaceae	0	0	0	0	0	0	0	0	0	0	0	0	0	0	0	0	0	0	0	0	0	0	0	0	0	0	0	0	0	0	0	0	0	0	0	0	0	0	0	0	0	0	0	0	0	0	0	0	4.62085855551962e-05
d__Bacteria;p__Actinobacteria;c__Actinobacteria;o__Actinomycetales;f__unclassified_Actinomycetales;g__unclassified_Actinomycetales	0	0	0	0	0	0	0	0.000138626	9.24171711103923e-05	0	0	0	0	0	0	0	0	0	0	0	0	0	0	0	0	0	0	0	0	0	0	0	0	0	4.62085855551962e-05	0	4.62085855551962e-05	0	0	0	0	0	0	0	0	0	0	0	0
d__Bacteria;p__Proteobacteria;c__Betaproteobacteria;o__Burkholderiales;f__Comamonadaceae;g__Aquabacterium	0	0	0	0	0	0.000138626	0	0	0	0	0	0	0	0	0	0	0	9.24171711103923e-05	0	0	0	0	0	0	0	0	0	0	0	0	0	0	0	0	0	0	0	0	0	0	0	0	0	0	0	0	0.000231043	4.62085855551962e-05	0
d__Bacteria;p__Proteobacteria;c__Betaproteobacteria;o__Burkholderiales;f__Comamonadaceae;g__Rubrivivax	0.000138626	0.000184834	0	0	0	0	0	0	0	0	0	0	0	0	0	0	0	0	0	0	0	0	0	0	0	0	0	0	0	0	0	0	0	0	0	0	0	0	0	0	0.000184834	0	0	0	0	0	0	0	0
d__Bacteria;p__Proteobacteria;c__Gammaproteobacteria;o__Oceanospirillales;f__Halomonadaceae;g__Halomonas	0	0	0	0	0	0	0	0	0	0	0	0	0	0.000138626	0.000231043	0	0	0	0	0	0	0	0	0	0	0	0	0	0	0	0	0	0	0	0	0	0	0	0	0	0	0	0	0	0	0	0	0	0
d__Bacteria;p__Firmicutes;c__Bacilli;o__Lactobacillales;f__Streptococcaceae;g__Lactococcus	0.000138626	0	0	0	0	0	0	0	0	0	0	0	0	0	0	0	0	0	0	0	0.000138626	0	0	0	0	0	0	0	0	0	0	0	0	0	0	0	0	0	0	0	0.000184834	0	0	0	0	0	0	0	0
d__Bacteria;p__Proteobacteria;c__Gammaproteobacteria;o__Aeromonadales;f__Aeromonadaceae;g__unclassified_Aeromonadaceae	0	0	0	0	0	0	0	0	0	0	0	0	0	0	0	0	0	0	0	0	9.24171711103923e-05	0.000184834	0	0	0	0	0	0	0	0	0	0	0	0	0	0	0	0	0	0	0	0	0	0	0	0	0	0	0
d__Bacteria;p__Firmicutes;c__Bacilli;o__Bacillales;f__Staphylococcaceae;g__Macrococcus	0	0	0	0	0	0	0	0	0	0	0	0	0	0	0	0	0	0	0	0.000369669	0	0	0	0	0	0	0	0	0	0	0	0	0	0	0	0	0	0	0	0	4.62085855551962e-05	0	0	0	0	0	0	0	0
d__Bacteria;p__Firmicutes;c__Clostridia;o__Clostridiales;f__Clostridiaceae;g__Candidatus Arthromitus	0	0	0	0	0	0	0	0	0	0	0	0	0	0	0	0	0	0	0	0	0	0	0	0	0	0	0	0	0	0	0	0	0	0	0	0.000184834	0	0	0	0	0	0.000184834	0	0	0	0	0	0	0
d__Bacteria;p__Firmicutes;c__Clostridia;o__Clostridiales;f__Ruminococcaceae;g__Faecalibacterium	0	0	0	0	0	0	0	0	0	0	0	0	0	0	0	0	4.62085855551962e-05	0	0	0	0	0	0	0	0	0	0	0	0	0	0	0	0	0	0	0	0	0	0.000369669	0	0	0	0	0	0	0	0	0	0
d__Bacteria;p__Proteobacteria;c__Alphaproteobacteria;o__Rhodobacterales;f__Rhodobacteraceae;g__Rhodobacter	0	0	0	0	0	0	0	0	0	0	0	0	0	0	0	0	0	0	0	0	0	0	0	0	0	0	0	0.000138626	0	0	0	0	0	0	0	0	0	0	0	0	0	4.62085855551962e-05	0	0	0	0	0	0	0
d__Bacteria;p__Proteobacteria;c__Alphaproteobacteria;o__Sphingomonadales;f__Sphingomonadaceae;g__Kaistobacter	0	0	0	0	0	0	0	0	0	0	0	0	0	0	0	0	0	0	0	0	0	0	0	0	0	0	0	0	0	0	0.000231043	0	0	0	0	0.000184834	0	0	0	0	0	0	0	0	0	0	0	0	0
d__Bacteria;p__Firmicutes;c__Erysipelotrichi;o__Erysipelotrichales;f__Erysipelotrichaceae;g__PSB-M-3	0	0	0	0	0	0	0	0	0	0	0	0	0.00032346	0	0	0	0	0	0	0	0	0	0	0	0	0	0	0	0	0	0	0	0	0	0	0	0	0	0	0	0	0	0	0	0	0	0	0	0
d__Bacteria;p__Actinobacteria;c__Actinobacteria;o__Actinomycetales;f__Dermabacteraceae;g__Brachybacterium	0	0	0	0	0	0.000138626	0	0	0	0	0	0	0	0	0	0	0	0	0	0	0	0	0	0	0	0	0	0	0	0	0	0	0	0	0	0	0.000138626	0	0	0	0	0	0	0	0	0	0	0	0
d__Bacteria;p__Bacteroidetes;c__Flavobacteriia;o__Flavobacteriales;f__Flavobacteriaceae;g__unclassified_Flavobacteriaceae	0	0	0	0	0	0	0	0	0	0	0	0	0	0	0	0	0	0	0	0	0	0	0	0	0	0	0	0	0	0	0	0	0	0	0	0	0	0	0	0	0	0	0	0	0	0	0	0	0
d__Bacteria;p__Bacteroidetes;c__Bacteroidia;o__Bacteroidales;f__Porphyromonadaceae;g__Macellibacteroides	0	0	0	0.000138626	0	0	0	0	0	0	0	0	0	0	0	0	0	0	0	0	0	0	0	0	0	0	0	0	0	0	0	0	0	0	0	0	0	0	0	0	0	0	0	0	0	0	0	0	0
d__Bacteria;p__Bacteroidetes;c__[Saprospirae];o__[Saprospirales];f__Saprospiraceae;g__unclassified_Saprospiraceae	0	0	0	0	0	0	0	0	0	0	0	0	0	0	0	0	0	0	0	0	0	0	0	0	0	0	0	0	0	0	0.000184834	0	0	0	0	0	0	0	0	0	0	0	0	0	0	0	0	0	0
d__Bacteria;p__Firmicutes;c__Clostridia;o__Clostridiales;f__Gracilibacteraceae;g__Gracilibacter	0	0	0	0	0	0	0	0	0	0	0	0	0	0	0	0	0	0	0	0	0	0	0	0	0	0	0	0	0	0	0	0	0	0	0	0	0	0	0.00032346	0	0	0	0	0	0	0	0	0	0
d__Bacteria;p__Firmicutes;c__Clostridia;o__Clostridiales;f__Peptostreptococcaceae;g__Peptostreptococcus	0	0	0	0	0	0	0	0	0	0	0	0	0	0	0	0	0	0	0	0	0	0	0	0	0	0	0	0	0	4.62085855551962e-05	0	0	0	0	0	0	0	0	0	0	0	0	0	0	0	0	0	0	4.62085855551962e-05
d__Bacteria;p__Proteobacteria;c__Betaproteobacteria;o__Burkholderiales;f__Comamonadaceae;g__Rhodoferax	0	0	0	0	0	0	0.000138626	0	0	0	0	0	0	0	0	0	0	0	0	0	0	0	0	0	0	0	0	0	0	0	0	0	0	0	0	0	0	0.000184834	0	0	0	0	0	0	0	0	0	0	0
d__Bacteria;p__Proteobacteria;c__Betaproteobacteria;o__Burkholderiales;f__Comamonadaceae;g__unclassified_Comamonadaceae	0	0	0	0	0	0	0	0.000138626	0	0	0	0	0	0	0	0	0	0	0	0	0	0	0	0	0	0	0	0	0	0	0	0	0	0	0	0	4.62085855551962e-05	0	0	0	0	0	0	0	0	0	9.24171711103923e-05	0	0
d__Bacteria;p__TM7;c__TM7-1;o__unclassified_TM7-1;f__unclassified_TM7-1;g__unclassified_TM7-1	0	0	0	0	0	0	0	0	0	0	0	0	0	0	0	0	0	0	0	0	0	0	0	0	0	0	0	0	0	0	0.000138626	0	0	0	4.62085855551962e-05	0	0	0.000138626	0	0	0	0	0	0	0	0	0	0	0
d__Bacteria;p__Firmicutes;c__Bacilli;o__Bacillales;f__Planococcaceae;g__Staphylococcus	0	0	4.62085855551962e-05	0	0	0	0	0	0	0	0	0	0	0	0	0	0	0	0	0	0	0	0	9.24171711103923e-05	0	0	0	0	0	0	0	0	0	0	0	0	0	0	0	0	9.24171711103923e-05	0	0	0	0	0	0	0	0
d__Bacteria;p__Proteobacteria;c__Betaproteobacteria;o__Burkholderiales;f__Comamonadaceae;g__Limnohabitans	0	0	0	0	0	0	0	0	0	0	0	0	0	0	0	0	0	0	0	0	0	0	0	0	0	0	0	0	0	0	0	0	0	0	0	0	0	0	0.000277252	0	0	0	0	0	0	0	0	0	0
d__Bacteria;p__Proteobacteria;c__Betaproteobacteria;o__Burkholderiales;f__Oxalobacteraceae;g__Janthinobacterium	0	0	0	0	0	0	0	0.000277252	0	0	0	0	0	0	0	0	0	0	0	0	0	0	0	0	0	0	0	0	0	0	0	0	0	0	0	0	0	0	0	0	0	0	0	0	0	0	0	0	0
d__Bacteria;p__Actinobacteria;c__Actinobacteria;o__Actinomycetales;f__Pseudonocardiaceae;g__Saccharopolyspora	0	0	0	0	0	0	0	0	0	0	0	0	0	0	0	0	0	0	0	0	0	0	0	0	0	0	0	0	0	0	0	0	0	0	0	0	0	0	0	0	0	0	0	0	0	0	0	0	0
d__Bacteria;p__Bacteroidetes;c__[Saprospirae];o__[Saprospirales];f__Chitinophagaceae;g__unclassified_Chitinophagaceae	0	0	0	0	0	0	0	0	0	0	0	0	0	0	0	0	0	0	0	0	0	0	0	0	0	0	0	0	0	0	0.000138626	0	0	0	0	0	0	0	0	0	9.24171711103923e-05	0	0	0	0	0	0	0	0
d__Bacteria;p__Cyanobacteria;c__Chloroplast;o__Rhodophyta;f__unclassified_Rhodophyta;g__unclassified_Rhodophyta	0	0	0	0	0	0	0	0	0	0	0	0	0	0	0	0	0	0	0	0	0	0	0	0	0	0	0	0	0	0	0	0	0	0	0	0	0	0	0.000138626	0	0	0	0	0	0	0	0	0	0
d__Bacteria;p__Firmicutes;c__Bacilli;o__Bacillales;f__Bacillaceae;g__Oceanobacillus	0	0	0	0	0	0	0	0	0	0	0	0	0	0	0	0	0	0	0	0	0	0	0	0	0	0	0	0	0	0	0	0	0	0	0	0	0	0	0	0.000231043	0	0	0	0	0	0	0	0	0
d__Bacteria;p__Firmicutes;c__Bacilli;o__Bacillales;f__Planococcaceae;g__Chryseomicrobium	0	0	0	0	0	0	0	0	0	0	0.000231043	0	0	0	0	0	0	0	0	0	0	0	0	0	0	0	0	0	0	0	0	0	0	0	0	0	0	0	0	0	0	0	0	0	0	0	0	0	0
d__Bacteria;p__Firmicutes;c__Bacilli;o__Lactobacillales;f__Enterococcaceae;g__unclassified_Enterococcaceae	0	0	0	0	0	0	0	0	0	0	0	0	0	0	0	0	0	0	0	0	0	0	0	0	0	0	0	0	0	0	0	0	0	0	0	0	0	0	0	0	0	0	0	0	0	0	0	0	0
d__Bacteria;p__Gemmatimonadetes;c__Gemm-1;o__unclassified_Gemm-1;f__unclassified_Gemm-1;g__unclassified_Gemm-1	0	0	0	0	0	0	0	0	0	0	0	0	0	0	0	0	0	0	0	0	0	0	0	0	0.000138626	0	0	0	0	0	0	0	0	0	0	0	0	0	0	0	0	0	0	0	0	0	0	0	0
d__Bacteria;p__Proteobacteria;c__Alphaproteobacteria;o__Sphingomonadales;f__Sphingomonadaceae;g__Sphingomonas	0	0	0	0	0	0	0	0	0	0	0	0	0	0	0	0	0	0	0	0	0	0	0	0	0	0	0	0	0	0	0	0	0	0	0	0	0	0	0	0	0	0	0	0	4.62085855551962e-05	0	0	0	0
d__Bacteria;p__Proteobacteria;c__Gammaproteobacteria;o__Pseudomonadales;f__Pseudomonadaceae;g__unclassified_Pseudomonadaceae	0	0	0	0	0	0	0	0	0	0	0	0	0	0	0	0	0	0	0	0	0	0	0	0	0	0	0	0	0	0	0	0	0	0	0	0	0	0	0	0	0	0	0	0	0	0.000138626	0	0	0
d__Bacteria;p__Proteobacteria;c__Gammaproteobacteria;o__Xanthomonadales;f__Xanthomonadaceae;g__Rhodanobacter	0	0	0	0	0	0	0	0	0	0	0	0	0	0	0	0	0	0	0	0	0	0	0	0	0	0	0	0	0	0	0	0	0	0	0	0	0	4.62085855551962e-05	0	0	0	0	0	0	0	0	0	0	0
d__Bacteria;p__Acidobacteria;c__DA052;o__Ellin6513;f__unclassified_Ellin6513;g__unclassified_Ellin6513	0	0	0	0	0	0	0	0	0	0	0	0	0	0	0	0	4.62085855551962e-05	0	0	0	0	0	0	0	0	0	0	0	0.000138626	0	0	0	0	0	0	0	0	0	0	0	0	0	0	0	0	0	0	0	0
d__Bacteria;p__Actinobacteria;c__Actinobacteria;o__Actinomycetales;f__Nocardioidaceae;g__unclassified_Nocardioidaceae	0	0	0	0	0	0	0	0	0	0	0	0	0	0	0	0	0	0	0	0	0	0	0	0	0	0	0	0	0	0	0	0	0	0	0	0	0	0	0	0	0	0	0	0	0	0	0	0	0
d__Bacteria;p__Actinobacteria;c__Actinobacteria;o__Actinomycetales;f__Pseudonocardiaceae;g__Saccharomonospora	0	0	0	0	0	0	0	0	0	0	0	0	0	0	0	0	0	0	0	0	0	0	0	0	0	0	0	0	0	0	0	0	0	0	0	0	0	0	0	0	0	0	0	0	0	0	0	0	0
d__Bacteria;p__Firmicutes;c__Bacilli;o__Lactobacillales;f__Enterococcaceae;g__Vagococcus	0	0	0	0	0.000184834	0	0	0	0	0	0	0	0	0	0	0	0	0	0	0	0	0	0	0	0	0	0	0	0	0	0	0	0	0	0	0	0	0	0	0	0	0	0	0	0	0	0	0	0
d__Bacteria;p__Firmicutes;c__Clostridia;o__OPB54;f__unclassified_OPB54;g__unclassified_OPB54	0	0	0	0	0	0	0	0	0	0	0	0	0	0	0	0	0	0	9.24171711103923e-05	0	0	0	9.24171711103923e-05	0	0	0	0	0	0	0	0	0	0	0	0	0	0	0	0	0	0	0	0	0	0	0	0	0	0
d__Bacteria;p__Firmicutes;c__Clostridia;o__unclassified_Clostridia;f__unclassified_Clostridia;g__unclassified_Clostridia	0	0	0	0	0	0	0	0	0	0	0	0	0	0	0	0	0	0	0	0	0	0	0	0	0	0	0	0	0	0	0	0	0	0	0	0	0	0	0	0	0	0	0.000184834	0	0	0	0	0	0
d__Bacteria;p__Fusobacteria;c__Fusobacteriia;o__Fusobacteriales;f__Fusobacteriaceae;g__Fusobacterium	0	0	0	0	0	0	0	0	0	0	0	0	0	0	0	0	0	0	0	0	0	0	0	0	0	0	0	0	0.000184834	0	0	0	0	0	0	0	0	0	0	0	0	0	0	0	0	0	0	0	0
d__Bacteria;p__Gemmatimonadetes;c__Gemmatimonadetes;o__unclassified_Gemmatimonadetes;f__unclassified_Gemmatimonadetes;g__unclassified_Gemmatimonadetes	0	0	0	0	0	0	0	0	0	0	0	0	0	0	0	0	0	0	0	0	0	0	0	0	0	0	0	0	0	0	0	0	0	0	0	0.000138626	0	4.62085855551962e-05	0	0	0	0	0	0	0	0	0	0	0
d__Bacteria;p__Proteobacteria;c__Alphaproteobacteria;o__RF32;f__unclassified_RF32;g__unclassified_RF32	0	0	0	0	0	0	0	0	0	0	0	0	0	0	0	0	0	0	0	9.24171711103923e-05	0	0	0	0	0	0	0	0	0	0	0	0	0	0	0	0	0	0	0	0	0	0	0	0	0	0	0	0	0
d__Bacteria;p__Proteobacteria;c__Alphaproteobacteria;o__Rhizobiales;f__Bradyrhizobiaceae;g__Bradyrhizobium	0	0	0	0	0	0	0	0	0	0	0	0	0	0	0	0	0	0	0	0	0	0	0	0	0	0	0	0	0	0	0	0	0	0	0	0	0	0	0	0	0	0	0	0	0	0	0	0	9.24171711103923e-05
d__Bacteria;p__Proteobacteria;c__Betaproteobacteria;o__Burkholderiales;f__Oxalobacteraceae;g__Polynucleobacter	0	0	0	0	0	0	0	0	0	0	0	0	0	0	0	0	0	0	0	0	0	0	0	0	0	0	0	0	0	0	0	0	0	0	0	0	0	0	0.000184834	0	0	0	0	0	0	0	0	0	0
d__Bacteria;p__Proteobacteria;c__Gammaproteobacteria;o__unclassified_Gammaproteobacteria;f__unclassified_Gammaproteobacteria;g__unclassified_Gammaproteobacteria	0	0	0	0	0	0	0	0	0	0	0	0	0	0	0	0	0	0	0	0	9.24171711103923e-05	9.24171711103923e-05	0	0	0	0	0	0	0	0	0	0	0	0	0	0	0	0	0	0	0	0	0	0	0	0	0	0	0
d__Bacteria;p__Tenericutes;c__Mollicutes;o__unclassified_Mollicutes;f__unclassified_Mollicutes;g__unclassified_Mollicutes	0	0	0	0	0	0	0	0	0	0	0	0	0	0	0	0	0	0	0	0	0	0	4.62085855551962e-05	0	0	0	0	0	0	0	0	0	0	0	9.24171711103923e-05	0	0	0	0	0	0	0	0	0	0	0	0	0	0
d__Bacteria;p__Firmicutes;c__Bacilli;o__Bacillales;f__Paenibacillaceae;g__Paenibacillus	0	0	0	0	0	0	0	0	0	0	0	0	0	0	0	0	0	0	0	0	0	0	0	0	0	0	0	0	0	0	0	0	0	0	0	0	0	0	0	0	0	0	0	0	0	0	0	0	0
d__Bacteria;p__Firmicutes;c__Bacilli;o__Lactobacillales;f__Leuconostocaceae;g__Leuconostoc	0	0	0	0	0	0	0	0	0	0	0	0	0	0	0	0	0	0	0	0	0	0	0	0	0	0	0	0	0	0	0	0	0	0	0	0	0	0	0	0	0	0	0	0	0	0	0	0	0
d__Bacteria;p__Firmicutes;c__Clostridia;o__Clostridiales;f__[Tissierellaceae];g__Sedimentibacter	0	0	0	0	0	0	0	0	0	0	0	0	0	0	0	0	0	0	0	0	0	0	0	0	0	0	0	0	0	0	0	0	0	0	0	0	0	0	0	0	0	0	0	0	0	0	0	0	0
d__Bacteria;p__Hyd24-12;c__unclassified_Hyd24-12;o__unclassified_Hyd24-12;f__unclassified_Hyd24-12;g__unclassified_Hyd24-12	0	0	0	0	0	0	0	0	0	0	0	0	0	0	0	0	0	0	0	0	0	0	0	0	0	0	0	0	0	0	0	0	0	0	0	0	0	0	0	0	0	0.000138626	0	0	0	0	0	0	0
d__Bacteria;p__OD1;c__unclassified_OD1;o__unclassified_OD1;f__unclassified_OD1;g__unclassified_OD1	0	0	0	0	0	0	0	0	0	0	0	0	0	0	0	0	0	0	0	0	0	0	0	0	0	0	0	0	0	0	0.000138626	0	0	0	0	0	0	0	0	0	0	0	0	0	0	0	0	0	0
d__Bacteria;p__Proteobacteria;c__Alphaproteobacteria;o__Sphingomonadales;f__Sphingomonadaceae;g__Novosphingobium	0	0	0	0	0	0	0	9.24171711103923e-05	0	0	0	0	0	0	0	0	0	0	0	0	0	0	0	0	0	0	0	0	0	0	0	0	0	0	0	0	0	0	0	0	0	0	0	0	0	0	0	4.62085855551962e-05	0
d__Bacteria;p__Proteobacteria;c__Betaproteobacteria;o__Burkholderiales;f__Oxalobacteraceae;g__Ralstonia	0	0	0	0	0	0	0	0	0	0	0	0	0	0	0	0	0	0	0	0	0	0	0	0	0	0	0	0	0	0	0	0	0	0	0	0	0	0	0	0	0	0	0	0	0	0	0	0	0
d__Bacteria;p__TM7;c__TM7-3;o__unclassified_TM7-3;f__unclassified_TM7-3;g__unclassified_TM7-3	0	0	0	0	0	0	0	0	0	0	0	0	0	0	0	0	0	0	0	0	0	0	0	0	0	0	0	0	0	0	0	0	0	0	0	0	0	0	0	0	0	0	0	0	0	0	0	0	0
d__Bacteria;p__Acidobacteria;c__[Chloracidobacteria];o__RB41;f__unclassified_RB41;g__unclassified_RB41	0	0	0	0	0	0	0	0	0	0	0	9.24171711103923e-05	0	0	0	0	0	0	0	0	0	0	0	0	0	0	0	0	0	0	0	0	0	0	0	0	0	0	0	0	0	0	0	0	0	0	0	0	0
d__Bacteria;p__Actinobacteria;c__Acidimicrobiia;o__Acidimicrobiales;f__unclassified_Acidimicrobiales;g__unclassified_Acidimicrobiales	0	0	0	0	0	0	0	0	0	0	0	0	0	0	0	0	0	0	0	0	0	0	0	0	0	0	0	0	0	0	0	0	0	0	0	0	9.24171711103923e-05	0	0	0	0	0	0	0	0	0	0	0	0
d__Bacteria;p__Actinobacteria;c__unclassified_Actinobacteria;o__unclassified_Actinobacteria;f__unclassified_Actinobacteria;g__unclassified_Actinobacteria	0	0	0	0	0	0	0	0	0	0	0	0	0	0	0	0	0	0	0	0	0	0	0	0	9.24171711103923e-05	0	0	0	0	0	0	0	0	0	0	0	0	0	0	0	0	0	0	0	0	0	0	0	0
d__Bacteria;p__Armatimonadetes;c__0319-6E2;o__unclassified_0319-6E2;f__unclassified_0319-6E2;g__unclassified_0319-6E2	0	0	0	0	0	0	0	0	0	0	0	0	0	0	0	0	0	0	0	0	0	0	0	0	0	0	0	0	0	0	0	0	0	0	0	9.24171711103923e-05	0	0	0	0	0	0	0	0	0	0	0	0	0
d__Bacteria;p__Bacteroidetes;c__Bacteroidia;o__Bacteroidales;f__SB-1;g__unclassified_SB-1	0	0	0	0	0	0	0	0	0	0	0	0	0	0	0	0	0	0	0	0	0	0	0	0	0	0	0	0	0	0	0	0	0	0	0	0	0	0	0	0	0	0	0	0	0	0	9.24171711103923e-05	0	0
d__Bacteria;p__Bacteroidetes;c__Flavobacteriia;o__Flavobacteriales;f__[Weeksellaceae];g__unclassified_[Weeksellaceae]	0	0	0	0	0	0	0	0	0	0	0	0	0	4.62085855551962e-05	0	0	0	0	0	0	0	0	0	0	0	0	0	0	0	0	0	0	0	0	0	0	0	0	0	0	0	0	0	0	0	0	0	0	0
d__Bacteria;p__Chlorobi;c__Ignavibacteria;o__Ignavibacteriales;f__Ignavibacteriaceae;g__unclassified_Ignavibacteriaceae	0	0	0	0	0	0	0	0	0	0	0	0	0	0	0	0	0	0	0	0	0	0	0	0	0	0	0	0	0	0	0	9.24171711103923e-05	0	0	0	0	0	0	0	0	0	0	0	0	0	0	0	0	0
d__Bacteria;p__Firmicutes;c__Bacilli;o__Bacillales;f__Bacillaceae;g__Geobacillus	0	0	0	0	0	0	0	0	0	0	0	0	0	0	0	0	0	0	0	0	0	0	0	0	0	0	0	0	0	0	0	0	0	0	0	0	0	0	0	0	0	0	0	0	0	0	0	0	0
d__Bacteria;p__Firmicutes;c__Bacilli;o__Lactobacillales;f__Leuconostocaceae;g__Weissella	0	0	0	0	0	0	0	0	0	0	0	0	0	0	0	0	0	0	0	0	0	0	0	0	0	0	0	0	0	0	0	0	0	0	0	0	0	9.24171711103923e-05	0	0	0	0	0	0	0	0	0	0	0
d__Bacteria;p__Firmicutes;c__Bacilli;o__Lactobacillales;f__Leuconostocaceae;g__unclassified_Leuconostocaceae	0	0	0	0	0	0	0	0	0	0	0	0	0	9.24171711103923e-05	0	0	0	0	0	0	0	0	0	0	0	0	0	0	0	0	0	0	0	0	0	0	0	0	0	0	0	0	0	0	0	0	0	0	0
d__Bacteria;p__Firmicutes;c__Clostridia;o__Clostridiales;f__Lachnospiraceae;g__Butyrivibrio	0	0	0	0	0	0	0	0	0	0	0	0	0	0	0	0	0	0	0	0	0	0	0	0	0	0	0	0	0	0	0	0	0	0	0	0	0	0	0	0	0	0	0	0	0	0	0	0	0
d__Bacteria;p__Proteobacteria;c__Alphaproteobacteria;o__Caulobacterales;f__Caulobacteraceae;g__unclassified_Caulobacteraceae	0	0	0	0	0	0	0	0	0	0	0	0	0	0	0	0	0	0	0	0	0	0	0	0	0	9.24171711103923e-05	0	0	0	0	0	0	0	0	0	0	0	0	0	0	0	0	0	0	0	0	0	0	0
d__Bacteria;p__Proteobacteria;c__Alphaproteobacteria;o__Rhizobiales;f__Rhizobiaceae;g__Agrobacterium	0	0	0	0	0	0	0	0	0	0	0	0	0	0	0	0	0	0	0	0	0	0	0	0	0	0	0	0	0	0	0	0	0	0	0	0	0	0	0	0	0	0	0	0	0	0	0	0	0
d__Bacteria;p__Proteobacteria;c__Alphaproteobacteria;o__Rhizobiales;f__unclassified_Rhizobiales;g__unclassified_Rhizobiales	0	0	0	0	0	0	0	0	0	0	0	0	0	0	0	0	0	0	0	0	0	0	0	0	0	0	0	0	0	0	9.24171711103923e-05	0	0	0	0	0	0	0	0	0	0	0	0	0	0	0	0	0	0
d__Bacteria;p__Proteobacteria;c__Betaproteobacteria;o__Burkholderiales;f__Oxalobacteraceae;g__unclassified_Oxalobacteraceae	0	0	0	0	0	0	0	0	0	0	0	0	0	0	0	0	0	0	0	0	0	0	0	0	0	0	0	0	0	0	0	0	0	0	0	9.24171711103923e-05	0	0	0	0	0	0	0	0	0	0	0	0	0
d__Bacteria;p__Proteobacteria;c__Betaproteobacteria;o__unclassified_Betaproteobacteria;f__unclassified_Betaproteobacteria;g__unclassified_Betaproteobacteria	0	0	0	0	0	0	0	0	0	0	0	0	0	0	0	0	0	0	0	0	0	0	9.24171711103923e-05	0	0	0	0	0	0	0	0	0	0	0	0	0	0	0	0	0	0	0	0	0	0	0	0	0	0
d__Bacteria;p__Proteobacteria;c__Gammaproteobacteria;o__Pasteurellales;f__Pasteurellaceae;g__Actinobacillus	0	0	0	0	0	0	0	0	0	0	0	0	0	0	0	0	4.62085855551962e-05	0	0	0	0	0	0	0	0	0	0	0	0	0	0	0	0	0	0	0	0	0	0	4.62085855551962e-05	0	0	0	0	0	0	0	0	0
d__Bacteria;p__Proteobacteria;c__Gammaproteobacteria;o__Xanthomonadales;f__Xanthomonadaceae;g__unclassified_Xanthomonadaceae	0	0	0	0	0	0	0	0	0	0	0	0	0	0	0	0	0	9.24171711103923e-05	0	0	0	0	0	0	0	0	0	0	0	0	0	0	0	0	0	0	0	0	0	0	0	0	0	0	0	0	0	0	0
d__Bacteria;p__Spirochaetes;c__Spirochaetes;o__Spirochaetales;f__Spirochaetaceae;g__Treponema	0	0	0	0	0	0	0	0	9.24171711103923e-05	0	0	0	0	0	0	0	0	0	0	0	0	0	0	0	0	0	0	0	0	0	0	0	0	0	0	0	0	0	0	0	0	0	0	0	0	0	0	0	0
d__Bacteria;p__Synergistetes;c__Synergistia;o__Synergistales;f__Synergistaceae;g__vadinCA02	0	0	0	0	0	0	0	0	0	0	0	0	0	0	0	0	0	0	0	0	0	0	0	0	0	0	0	0	0	0	0	0	0	0	0	0	0	0	0	0	0	0	0	0	0	9.24171711103923e-05	0	0	0
d__Bacteria;p__Acidobacteria;c__Acidobacteriia;o__Acidobacteriales;f__Koribacteraceae;g__unclassified_Koribacteraceae	0	0	0	0	0	0	0	0	0	0	0	0	0	0	0	0	0	0	0	0	0	0	0	0	0	0	0	0	0	0	0	0	0	0	0	0	0	0	0	0	0	0	0	0	0	0	0	0	0
d__Bacteria;p__Acidobacteria;c__Holophagae;o__Holophagales;f__Holophagaceae;g__unclassified_Holophagaceae	0	0	0	0	0	0	0	0	0	0	0	0	0	0	0	0	0	0	0	0	0	0	0	0	0	0	0	0	0	0	0	0	0	0	0	0	0	0	0	0	0	0	0	0	0	0	0	0	0
d__Bacteria;p__Acidobacteria;c__iii1-8;o__DS-18;f__unclassified_DS-18;g__unclassified_DS-18	0	0	0	0	0	0	0	0	0	0	0	0	0	0	0	0	0	0	0	0	0	0	0	0	0	0	0	0	0	0	0	0	0	0	0	0	0	0	0	0	0	0	4.62085855551962e-05	0	0	0	0	0	0
d__Bacteria;p__Actinobacteria;c__Actinobacteria;o__Actinomycetales;f__Micrococcaceae;g__unclassified_Micrococcaceae	0	0	0	0	0	0	0	0	0	0	0	0	0	0	0	0	0	0	0	0	0	0	0	0	0	0	0	0	0	0	0	0	0	0	0	0	0	0	4.62085855551962e-05	0	0	0	0	0	0	0	0	0	0
d__Bacteria;p__Bacteroidetes;c__Bacteroidia;o__Bacteroidales;f__BA008;g__unclassified_BA008	0	0	0	0	0	0	0	0	0	0	0	0	0	0	0	0	0	0	0	0	4.62085855551962e-05	0	0	0	0	0	0	0	0	0	0	0	0	0	0	0	0	0	0	0	0	0	0	0	0	0	0	0	0
d__Bacteria;p__Bacteroidetes;c__Bacteroidia;o__Bacteroidales;f__Bacteroidaceae;g__unclassified_Bacteroidaceae	0	0	0	0	0	0	0	0	0	0	0	0	0	0	0	0	0	0	0	0	0	0	0	0	0	0	0	0	0	0	0	0	0	4.62085855551962e-05	0	0	0	0	0	0	0	0	0	0	0	0	0	0	0
d__Bacteria;p__Bacteroidetes;c__Bacteroidia;o__Bacteroidales;f__Porphyromonadaceae;g__Porphyromonas	0	0	0	0	0	0	0	0	0	0	0	0	0	0	0	0	0	0	0	0	0	0	0	0	0	0	0	0	0	0	0	0	0	0	0	0	0	0	0	0	0	0	0	0	0	0	0	0	0
d__Bacteria;p__Bacteroidetes;c__Cytophagia;o__Cytophagales;f__Cytophagaceae;g__unclassified_Cytophagaceae	0	0	0	0	0	0	0	0	0	0	0	0	0	0	0	0	0	0	0	0	0	0	0	0	0	0	0	0	0	0	4.62085855551962e-05	0	0	0	0	0	0	0	0	0	0	0	0	0	0	0	0	0	0
d__Bacteria;p__Bacteroidetes;c__Sphingobacteriia;o__Sphingobacteriales;f__unclassified_Sphingobacteriales;g__unclassified_Sphingobacteriales	0	0	0	0	0	0	0	0	0	0	0	0	0	0	0	0	0	0	0	0	0	0	0	0	0	0	0	0	0	0	0	0	0	0	0	0	0	0	0	0	0	0	0	0	0	0	0	0	0
d__Bacteria;p__Bacteroidetes;c__[Saprospirae];o__[Saprospirales];f__Chitinophagaceae;g__Chitinophaga	0	0	0	0	0	0	0	0	0	0	0	0	0	0	0	0	0	0	0	0	0	0	0	0	0	0	0	0	0	0	0	0	0	0	0	4.62085855551962e-05	0	0	0	0	0	0	0	0	0	0	0	0	0
d__Bacteria;p__Firmicutes;c__Bacilli;o__Bacillales;f__Paenibacillaceae;g__Brevibacillus	0	0	0	0	0	0	0	0	0	0	0	0	0	0	0	0	0	0	0	0	0	0	0	0	0	0	0	0	0	0	0	0	0	0	0	0	0	0	0	0	0	0	0	0	0	0	0	4.62085855551962e-05	0
d__Bacteria;p__Firmicutes;c__Clostridia;o__Clostridiales;f__Veillonellaceae;g__unclassified_Veillonellaceae	0	0	0	0	0	0	0	0	0	0	0	0	0	0	0	0	0	0	0	0	0	0	0	0	0	0	0	0	0	0	0	0	0	0	0	0	0	0	0	0	0	0	4.62085855551962e-05	0	0	0	0	0	0
d__Bacteria;p__Nitrospirae;c__Nitrospira;o__Nitrospirales;f__0319-6A21;g__unclassified_0319-6A21	0	0	0	0	0	0	0	0	4.62085855551962e-05	0	0	0	0	0	0	0	0	0	0	0	0	0	0	0	0	0	0	0	0	0	0	0	0	0	0	0	0	0	0	0	0	0	0	0	0	0	0	0	0
d__Bacteria;p__Proteobacteria;c__Alphaproteobacteria;o__Rhizobiales;f__Brucellaceae;g__Ochrobactrum	0	0	0	0	0	0	0	0	0	0	0	0	0	0	0	0	0	0	0	0	4.62085855551962e-05	0	0	0	0	0	0	0	0	0	0	0	0	0	0	0	0	0	0	0	0	0	0	0	0	0	0	0	0
d__Bacteria;p__Proteobacteria;c__Betaproteobacteria;o__MND1;f__unclassified_MND1;g__unclassified_MND1	0	0	0	0	0	0	0	0	0	0	0	0	0	0	0	0	0	0	0	0	0	0	0	0	0	0	0	0	0	0	0	0	0	0	0	0	0	0	0	0	0	0	0	0	0	0	0	0	0
d__Bacteria;p__Proteobacteria;c__Epsilonproteobacteria;o__Campylobacterales;f__Campylobacteraceae;g__Campylobacter	0	0	0	0	0	0	0	0	0	0	0	0	0	0	0	0	0	0	0	0	0	0	0	0	0	0	0	0	0	0	0	0	0	0	0	0	0	0	0	0	0	0	0	0	0	0	0	0	0
d__Bacteria;p__Proteobacteria;c__Gammaproteobacteria;o__Enterobacteriales;f__Enterobacteriaceae;g__Shigella	0	4.62085855551962e-05	0	0	0	0	0	0	0	0	0	0	0	0	0	0	0	0	0	0	0	0	0	0	0	0	0	0	0	0	0	0	0	0	0	0	0	0	0	0	0	0	0	0	0	0	0	0	0
[truncated: 11 more columns]
