# Supplementary material for: Dose-dependent protective effects of Tripterygium wilfordii glycosides on joint and lung injury and gut microbiota remodeling in collagen-induced arthritis rats
Source: Front Pharmacol. 2026 Apr 23;17:1783503. doi: 10.3389/fphar.2026.1783503 (PMC13149293; doi:10.3389/fphar.2026.1783503)
Supplement: Supplementary file 5 [file Table1.xlsx]

## Sheet: longitudinal AI scores
Group		1		8		15		22		29		36		43
TWG-H	1	2	2	6	6.2	8	7.2	8	7	7	5.8	4	3.8	1	1.8
TWG-H	2	2		6		8		6		6		5		3
TWG-H	3	2		8		8		8		5		3		1
TWG-H	4	2		8		8		8		7		4		3
TWG-H	5	2		3		4		5		4		3		1
TWG-M	1	2	2	6	7	8	8	8	8	8	7.8	6	7	3	2.6			NC	Model	TWG-L	TWG-M	TWG-H	Pred
TWG-M	2	2		7		8		8		8		8		3
TWG-M	3	2		6		8		8		7		8		3
TWG-M	4	2		8		8		8		8		8		2
TWG-M	5	2		8		8		8		8		5		2
TWG-L	1	2	2.2	8	6.2	8	7.6	8	7.4	8	7.2	8	6.2	8	5.2
TWG-L	2	2		8		8		7		6		4		3
TWG-L	3	2		7		8		8		8		8		4
TWG-L	4	3		3		6		6		6		5		8
TWG-L	5	2		5		8		8		8		6		3
Pred	1	3	2.4	8	7	8	7.6	6	5.2	5	4.2	3	2.6	1	1
Pred	2	2		7		7		4		3		2		1
Pred	3	2		8		8		6		6		4		2
Pred	4	2		6		7		6		4		2		1
Pred	5	3		6		8		4		3		2		0
model	1	2	2.2	4	5.6	8	8	8	8	8	8	8	8	5	6.6
model	2	2		7		8		8		8		8		8
model	3	2		7		8		8		8		8		7
model	4	3		2		8		8		8		8		6
model	5	2		8		8		8		8		8		7
NC	1	0	0	0	0	0	0	0	0	0	0	0	0	0	0
NC	2	0		0		0		0		0		0		0
NC	3	0		0		0		0		0		0		0
NC	4	0		0		0		0		0		0		0
NC	5	0		0		0		0		0		0		0
Day	1	8	15	22	29	36	43
TWG-H	2	6.2	7.2	7	5.8	3.8	1.8
TWG-M	2	7	8	8	7.8	7	2.6
TWG-L	2.2	6.2	7.6	7.4	7.2	6.2	5.2
Pred	2.4	7	7.6	5.2	4.2	2.6	1
model	2.2	5.6	8	8	8	8	6.6
NC	0	0	0	0	0	0	0
Day	TWG-H	TWG-M	TWG-L	Pred	model	NC
1	2	2	2.2	2.4	2.2	0
8	6.2	7	6.2	7	5.6	0
15	7.2	8	7.6	7.6	8	0
22	7	8	7.4	5.2	8	0
29	5.8	7.8	7.2	4.2	8	0
36	3.8	7	6.2	2.6	8	0
43	1.8	2.6	5.2	1	6.6	0

## Sheet: endpoint AI score
NC	Model	TWG-L	TWG-M	TWG-H	Pred
0	5	8	3	1	1
0	8	3	3	3	1
0	7	4	3	1	2
0	6	8	2	1	1
0	7	3	2	3	0

## Sheet: lung coefficient
NC	Model	TWG-L	TWG-M	TWG-H	Pred
0.408567	0.5496	0.613074	0.562045	0.488985	0.496856
0.469668	0.942	0.727511	0.637095	0.530565	0.494813
0.4331	0.64013	0.895283	0.665764	0.545823	0.477633
0.464751	0.893505	0.741008	0.588739	0.531454	0.503671
0.423675	0.627557	0.654556	0.56131	0.515648	0.50756
Lung_Summary
	n	mean	sd	median	iqr	min	max
NC	5	0.44	0.0264	0.4331	0.0411	0.4086	0.4697
Model	5	0.7306	0.1752	0.6401	0.2659	0.5496	0.942
TWG-L	5	0.7263	0.1081	0.7275	0.0865	0.6131	0.8953
TWG-m	5	0.603	0.0467	0.5887	0.075	0.5613	0.6658
TWG-H	5	0.5225	0.0216	0.5306	0.0158	0.489	0.5458
P	5	0.4961	0.0115	0.4969	0.0089	0.4776	0.5076

## Sheet: Weight
NC	Model	TWG-L	TWG-M	TWG-H	Pred
308	251	255	245	285	266
299	235	212	241	266	231
300	238	238	233	237	241
283	230	248	230	239	262
290	214	250	231	260	229
Weight_Summary
	n	mean	sd	median	iqr	min	max
NC	5	296	9.6695	299	10	283	308
Model	5	233.6	13.4276	235	8	214	251
TWG-L	5	240.6	17.1406	248	12	212	255
TWG-M	5	236	6.6332	233	10	230	245
TWG-H	5	257.4	19.9825	260	27	237	285
Pred	5	245.8	17.2829	241	31	229	266

## Sheet: paw thickness
NC	Model	TWG-L	TWG-M	TWG-H	Pred
5.955	8.705	8.015	8.02	7.115	6.83
6.145	8.45	9.31	8.045	7.54	6.93
6.02	8.325	8.38	8.155	7.97	7.005
5.925	8.81	7.94	8.26	7.995	7.12
5.78	8.625	8.26	8.29	8.095	7.12
Group	N	Mean	SD	SE	Min	Max	Δ vs Model (Difference vs Model)	Change vs Model (%) (Percent change vs Model)
NC	5	5.965	0.134	0.06	5.78	6.145	-2.618	-30.5
Model	5	8.583	0.195	0.087	8.325	8.81	0	0
TWG-L	5	8.381	0.549	0.246	7.94	9.31	-0.202	-2.35
TWG-M	5	8.154	0.122	0.055	8.02	8.29	-0.429	-5
TWG-H	5	7.743	0.411	0.184	7.115	8.095	-0.84	-9.79
Pred	5	7.001	0.125	0.056	6.83	7.12	-1.582	-18.43

## Sheet: Lung HE Score
NC	Model	TWG-L	TWG-M	TWG-H	Pred
0	3	3	3	1	1
0	3	2	2	1	1
0	4	2	2	2	1
0	3	2	3	1	1
0	1	3	3	2	1

## Sheet: Lung Massong Ashcroft
NC	Model	TWG-L	TWG-M	TWG-H	Pred
0	4	4	3	1	1
0	5	3	2	2	1
0	3	3	3	1	0
0	3	2	3	2	1
0	5	4	3	1	1

## Sheet: Joint Score
NC	Model	TWG-L	TWG-M	TWG-H	Pred
0	4	3	3	2	2
0	4	3	2	3	2
0	4	2	2	3	2
0	4	3	3	2	2
0	4	2	3	2	2
