# Supplementary material for: Dose-dependent protective effects of Tripterygium wilfordii glycosides on joint and lung injury and gut microbiota remodeling in collagen-induced arthritis rats
Source: Front Pharmacol. 2026 Apr 23;17:1783503. doi: 10.3389/fphar.2026.1783503 (PMC13149293; doi:10.3389/fphar.2026.1783503)
Supplement: Supplementary file 6 [file Table5.xlsx]

## Sheet: Table S5 Diversity analysis of 
Sample	Chao1	Simpson	Shannon	Pielou_e	Observed_species	Faith_pd	Goods_coverage
NC1_1	437.977	0.926063	5.49356	0.633017	409.7	40.0912	0.997791
NC1_2	495.879	0.950512	5.95813	0.672797	463.3	41.7976	0.997754
NC1_3	741.304	0.929976	5.93117	0.635273	646.5	59.6081	0.994053
NC1_4	851.057	0.915821	5.98038	0.62587	752.4	61.5287	0.993143
NC1_5	825.572	0.863904	5.46178	0.57466	726.3	49.391	0.993207
NC2_1	696.231	0.985695	7.38967	0.791941	644.1	54.1189	0.99659
NC2_2	759.049	0.974569	7.00014	0.742657	687.8	57.149	0.995014
NC2_3	448.581	0.953849	6.0025	0.689258	418.4	44.8185	0.997893
NC2_4	616.153	0.954484	6.24495	0.684942	555.5	58.4546	0.996008
NC2_5	863.908	0.981406	7.29779	0.756322	802.9	54.13	0.993646
TWG-L1_1	796.978	0.98487	7.44377	0.785784	710.7	52.2241	0.994561
TWG-L1_2	505.774	0.951033	5.76512	0.655316	445	42.9025	0.996664
TWG-L1_3	592.068	0.889991	5.31266	0.586731	531.8	54.103	0.995666
TWG-L1_4	737.7	0.945022	6.52092	0.693073	679.7	46.3621	0.995319
TWG-L1_5	558.652	0.957855	6.08737	0.67971	496.6	42.5191	0.995994
TWG-L1_6	519.894	0.851537	4.86292	0.549577	461	42.0839	0.99604
TWG-L2_1	661.974	0.959602	6.68836	0.721488	617.5	47.3895	0.996576
TWG-L2_2	583.753	0.926223	5.9787	0.65835	541.7	46.4979	0.996964
TWG-L2_3	614.236	0.946633	5.99846	0.657376	558.3	49.9074	0.996146
TWG-L2_4	522.977	0.958345	6.02624	0.680181	464.6	50.8885	0.996996
TWG-H1_1	669.023	0.889049	5.27469	0.574229	582.4	45.5201	0.994187
TWG-H1_2	832.022	0.927235	5.85609	0.618719	706.7	52.4334	0.992265
TWG-H1_3	553.285	0.91481	5.34586	0.600156	480.2	44.6698	0.995291
TWG-H1_4	641.57	0.959015	6.36707	0.692961	583.4	48.8952	0.99543
TWG-H1_5	767.551	0.94127	6.55915	0.696714	682.4	49.3648	0.994497
TWG-H1_6	846.855	0.98483	7.4812	0.780885	765.6	54.2863	0.994127
TWG-H2_1	671.251	0.953037	6.2291	0.670469	626.3	44.8253	0.995522
TWG-H2_2	661.221	0.97628	6.72241	0.732026	581.4	49.1628	0.995259
TWG-H2_3	698.972	0.976909	6.88808	0.745654	603.7	48.3982	0.994875
TWG-H2_4	538.005	0.972263	6.50437	0.728516	487.2	41.2381	0.996548
TWG-M1_1	384.504	0.889638	4.8332	0.572126	349.2	38.0555	0.997301
TWG-M1_2	616.529	0.956333	6.10478	0.671434	545.8	47.383	0.995301
TWG-M1_3	494.098	0.897646	5.14121	0.587023	433	41.4635	0.996257
TWG-M1_4	425.24	0.851274	4.62464	0.53967	379.9	39.5038	0.996858
TWG-M1_5	640.981	0.926539	5.73588	0.625189	577.9	52.0419	0.995139
TWG-M1_6	780.823	0.955052	6.2377	0.662036	686	57.061	0.993203
TWG-M2_1	575.95	0.926681	5.70152	0.633075	514.2	46.0075	0.995624
TWG-M2_2	661.397	0.908572	5.76865	0.630005	570.7	46.4715	0.994423
TWG-M2_3	525.838	0.938877	5.64827	0.634815	476.9	42.1213	0.996299
TWG-M2_4	588.286	0.879036	4.92917	0.547375	513.9	45.0398	0.995338
model1_1	813.279	0.967073	6.70566	0.707126	715.6	53.7026	0.993974
model1_2	534.015	0.975103	6.71837	0.749557	499.1	42.3984	0.997491
model1_3	812.235	0.926369	5.58839	0.589736	712.2	51.7893	0.992888
model1_4	604.042	0.863605	5.07694	0.561343	528	45.215	0.995148
model2_1	645.676	0.969647	6.68169	0.725437	592.5	46.1556	0.996548
model2_2	437.802	0.924206	5.33151	0.615744	404.2	38.0212	0.99756
model2_3	685.248	0.965746	6.53549	0.706248	610.5	51.2187	0.995241
model2_4	536.185	0.92582	5.53065	0.62116	479	49.7525	0.996798
model2_5	320.929	0.921673	4.8262	0.590564	288.5	33.8538	0.99799
model2_6	338.507	0.916374	4.83411	0.583102	313.1	35.4233	0.998221
Pred1_1	621.856	0.958397	6.27419	0.686454	564.2	50.6467	0.99543
Pred1_2	458.836	0.924865	5.37794	0.615604	426.4	40.3828	0.997209
Pred1_3	424.027	0.928779	5.42473	0.63206	383.4	39.5803	0.997251
Pred1_4	548.811	0.951327	6.108	0.684131	487.2	43.9596	0.996192
Pred1_5	526.741	0.938736	5.84584	0.656576	478.9	43.4095	0.996927
Pred1_6	558.448	0.961902	6.08432	0.678791	499.2	47.0888	0.996396
Pred2_1	513.924	0.964366	6.23996	0.702736	471	44.4052	0.996382
Pred2_2	569.873	0.812039	4.85069	0.539566	508.5	43.9036	0.996234
Pred2_3	668.604	0.906551	5.8016	0.620489	652.6	52.6249	0.997112
Pred2_4	527.002	0.935219	5.61776	0.631565	476.1	46.4582	0.996442
